# Supplementary material for: BCC0 collaborates with IMC32 and IMC43 to form the Toxoplasma gondii essential daughter bud assembly complex
Source: PLoS Pathog. 2024 Jul 18;20(7):e1012411. doi: 10.1371/journal.ppat.1012411 (PMC11288415; doi:10.1371/journal.ppat.1012411)
Supplement: S1 Table — Full list of genes identified by mass spectrometry in the IMC32TurboID experiment. Spectral counts are shown for each gene. “Enrichment Diff” refers to the difference between the average spectral count in IMC32TurboID and control parasites. “Enrichment Fold” refers to the average spectral count for IMC32TurboID samples divided by the average spectral count for control samples. The second sheet labeled “Filtered Results” shows the 1,117 genes that were at least two-fold enriched with a difference of at least five spectral counts. (XLSX) [file ppat.1012411.s007.xlsx]

## Sheet: Full list
Gene ID	Product Description	Control (rep 1)	Control (rep 2)	Control (Average)	IMC32TurboID (rep 1)	IMC32TurboID (rep 2)	IMC32TurboID (Average)	Enrichment Diff.	Enrichment Fold
TGGT1_291180	hypothetical protein	1	1	1	1239	945	1092	1091	1092
TGGT1_232150	IMC32	8	3	5.5	727	604	665.5	660	121
TGGT1_210345	hypothetical protein	0	0	0	411	297	354	354	#DIV/0!
TGGT1_230000	hypothetical protein	0	0	0	420	276	348	348	#DIV/0!
TGGT1_258540	phosphoglycerate mutase family protein	0	0	0	398	275	336.5	336.5	#DIV/0!
TGGT1_294860	BCC0	0	0	0	383	282	332.5	332.5	#DIV/0!
TGGT1_244380	cactin	0	0	0	379	242	310.5	310.5	#DIV/0!
TGGT1_315860	EF hand domain-containing protein	0	0	0	367	252	309.5	309.5	#DIV/0!
TGGT1_321620	DrpB	1	0	0.5	324	274	299	298.5	598
TGGT1_305560	Vps51/Vps67 protein	0	0	0	316	268	292	292	#DIV/0!
TGGT1_306660	RNA pseudouridine synthase superfamily protein	0	1	0.5	303	215	259	258.5	518
TGGT1_304630	ATG C terminal domain-containing protein	0	0	0	301	204	252.5	252.5	#DIV/0!
TGGT1_311230	BCC7	0	0	0	262	225	243.5	243.5	#DIV/0!
TGGT1_216620	EF hand domain-containing protein	0	1	0.5	283	203	243	242.5	486
TGGT1_243200	IMC29	0	0	0	267	209	238	238	#DIV/0!
TGGT1_210700	hypothetical protein	1	0	0.5	288	182	235	234.5	470
TGGT1_273800	WD domain, G-beta repeat-containing protein	0	0	0	271	196	233.5	233.5	#DIV/0!
TGGT1_245560	hypothetical protein	0	0	0	250	187	218.5	218.5	#DIV/0!
TGGT1_238400	endonuclease/exonuclease/phosphatase domain-containing protein	0	0	0	237	190	213.5	213.5	#DIV/0!
TGGT1_313270	hypothetical protein	0	0	0	232	185	208.5	208.5	#DIV/0!
TGGT1_240050	hypothetical protein	0	0	0	224	182	203	203	#DIV/0!
TGGT1_255880	hypothetical protein	0	0	0	238	166	202	202	#DIV/0!
TGGT1_293730	DHHC14	0	0	0	220	176	198	198	#DIV/0!
TGGT1_228150	hypothetical protein	0	0	0	226	165	195.5	195.5	#DIV/0!
TGGT1_310190	PIK3R4 kinase-related protein (incomplete catalytic triad)	0	0	0	234	157	195.5	195.5	#DIV/0!
TGGT1_227820	hypothetical protein	0	0	0	225	158	191.5	191.5	#DIV/0!
TGGT1_232340	protein phosphatase 2C domain-containing protein	0	0	0	210	170	190	190	#DIV/0!
TGGT1_214970	putative DNA replication licensing factor	2	3	2.5	202	182	192	189.5	76.8
TGGT1_320080	hypothetical protein	0	0	0	219	154	186.5	186.5	#DIV/0!
TGGT1_294610	IMC30	0	0	0	196	174	185	185	#DIV/0!
TGGT1_206450	putative autophagy-related cysteine peptidase atg4	0	0	0	238	115	176.5	176.5	#DIV/0!
TGGT1_307040	shikimate dehydrogenase substrate binding domain-containing protein	0	0	0	203	142	172.5	172.5	#DIV/0!
TGGT1_244120	hypothetical protein	0	0	0	209	134	171.5	171.5	#DIV/0!
TGGT1_266830	Sec7 domain-containing protein	1	1	1	210	133	171.5	170.5	171.5
TGGT1_292950	AC10	0	0	0	212	128	170	170	#DIV/0!
TGGT1_235340	ISC1	0	0	0	202	137	169.5	169.5	#DIV/0!
TGGT1_209880	putative glutamic acid-rich protein	0	0	0	207	122	164.5	164.5	#DIV/0!
TGGT1_268330	hypothetical protein	0	0	0	182	144	163	163	#DIV/0!
TGGT1_293180	NADP-specific glutamate dehydrogenase	1	0	0.5	171	150	160.5	160	321
TGGT1_230880	hypothetical protein	0	0	0	198	115	156.5	156.5	#DIV/0!
TGGT1_236560	hypothetical protein	0	0	0	182	131	156.5	156.5	#DIV/0!
TGGT1_204160	GYF domain-containing protein	0	0	0	178	130	154	154	#DIV/0!
TGGT1_226660	hypothetical protein	0	0	0	178	123	150.5	150.5	#DIV/0!
TGGT1_231630	IMC4	1	0	0.5	157	143	150	149.5	300
TGGT1_225960	STE kinase	0	0	0	171	116	143.5	143.5	#DIV/0!
TGGT1_295850	cyclic nucleotide-binding domain-containing protein	0	0	0	164	119	141.5	141.5	#DIV/0!
TGGT1_268950	hypothetical protein	0	0	0	156	123	139.5	139.5	#DIV/0!
TGGT1_291140	CCR4-Not complex component, Not1 protein	1	0	0.5	157	123	140	139.5	280
TGGT1_258832	Vps52 / Sac2 family protein	0	0	0	146	132	139	139	#DIV/0!
TGGT1_259720	hypothetical protein	0	0	0	154	124	139	139	#DIV/0!
TGGT1_316680	RNA pseudouridine synthase superfamily protein	0	0	0	169	102	135.5	135.5	#DIV/0!
TGGT1_275350	TBC domain-containing protein	0	0	0	149	119	134	134	#DIV/0!
TGGT1_237290	hypothetical protein	0	0	0	152	113	132.5	132.5	#DIV/0!
TGGT1_227610	hypothetical protein	0	0	0	153	107	130	130	#DIV/0!
TGGT1_250700	hypothetical protein	0	0	0	139	115	127	127	#DIV/0!
TGGT1_268370	non-specific serine/threonine protein kinase	0	0	0	153	96	124.5	124.5	#DIV/0!
TGGT1_298610	GYF domain-containing protein	0	0	0	152	93	122.5	122.5	#DIV/0!
TGGT1_232080	hypothetical protein	3	4	3.5	147	97	122	118.5	34.8571
TGGT1_260600	Pumilio-family RNA binding repeat-containing protein	0	0	0	139	95	117	117	#DIV/0!
TGGT1_314530	RPAP1 family protein	0	0	0	148	84	116	116	#DIV/0!
TGGT1_239410	hypothetical protein	0	0	0	127	102	114.5	114.5	#DIV/0!
TGGT1_313790	hypothetical protein	0	0	0	130	99	114.5	114.5	#DIV/0!
TGGT1_215700	phosphatidylinositol 3- and 4-kinase	0	0	0	136	88	112	112	#DIV/0!
TGGT1_230400	hypothetical protein	0	0	0	133	91	112	112	#DIV/0!
TGGT1_279320	hypothetical protein	0	0	0	140	83	111.5	111.5	#DIV/0!
TGGT1_296010; TGGT1_295140	phosphatidylinositol 3- and 4-kinase; 1-phosphatidylinositol 4-kinase	0	0	0	130	89	109.5	109.5	#DIV/0!
TGGT1_310220	BCC10	0	0	0	133	86	109.5	109.5	#DIV/0!
TGGT1_214180	ENTH domain-containing protein	0	0	0	115	103	109	109	#DIV/0!
TGGT1_203010	Ark3	0	0	0	136	77	106.5	106.5	#DIV/0!
TGGT1_262390	TLD protein	0	0	0	132	80	106	106	#DIV/0!
TGGT1_274130	TBC domain-containing protein	0	0	0	126	85	105.5	105.5	#DIV/0!
TGGT1_294360	putative ubiquitin specific protease 39 isoform 2	0	0	0	117	93	105	105	#DIV/0!
TGGT1_315885	putative glycosyltransferase	0	0	0	138	72	105	105	#DIV/0!
TGGT1_235470	myosin A	25	18	21.5	135	115	125	103.5	5.81395
TGGT1_209000	HECT-domain (ubiquitin-transferase) domain-containing protein	0	0	0	131	73	102	102	#DIV/0!
TGGT1_297230	Vps53 family protein	0	0	0	112	88	100	100	#DIV/0!
TGGT1_301410	hypothetical protein	0	0	0	108	91	99.5	99.5	#DIV/0!
TGGT1_225745	hypothetical protein	1	0	0.5	127	70	98.5	98	197
TGGT1_314780	myosin G	0	1	0.5	126	70	98	97.5	196
TGGT1_226960	phosphofructokinase PFKII	2	3	2.5	104	92	98	95.5	39.2
TGGT1_311400	WD domain, G-beta repeat-containing protein	0	0	0	116	73	94.5	94.5	#DIV/0!
TGGT1_206380	hypothetical protein	0	0	0	120	68	94	94	#DIV/0!
TGGT1_226470	hypothetical protein	0	0	0	123	65	94	94	#DIV/0!
TGGT1_201680	putative eukaryotic initiation factor-3 subunit 10	24	34	29	144	102	123	94	4.24138
TGGT1_226340	hypothetical protein	0	0	0	117	69	93	93	#DIV/0!
TGGT1_238170	IAP3	0	0	0	101	84	92.5	92.5	#DIV/0!
TGGT1_270865	putative adenylate cyclase	0	0	0	105	79	92	92	#DIV/0!
TGGT1_230940	hypothetical protein	15	13	14	116	96	106	92	7.57143
TGGT1_269180	MIF4G domain-containing protein	0	0	0	110	73	91.5	91.5	#DIV/0!
TGGT1_214090	signal peptidase	0	1	0.5	99	83	91	90.5	182
TGGT1_262150	kelch repeat and K+ channel tetramerisation domain containing protein	0	0	0	105	74	89.5	89.5	#DIV/0!
TGGT1_278975	ICE family protease (caspase) p20 domain-containing protein	0	0	0	109	69	89	89	#DIV/0!
TGGT1_220270	IMC6	0	0	0	100	73	86.5	86.5	#DIV/0!
TGGT1_231640	IMC1	0	0	0	101	72	86.5	86.5	#DIV/0!
TGGT1_237210	Tyrosine kinase-like (TKL) protein	0	0	0	100	73	86.5	86.5	#DIV/0!
TGGT1_229260	BCC4	0	0	0	92	80	86	86	#DIV/0!
TGGT1_228750	CDPK7	0	0	0	97	74	85.5	85.5	#DIV/0!
TGGT1_264090	hypothetical protein	0	0	0	111	60	85.5	85.5	#DIV/0!
TGGT1_223840	putative ATP-citrate lyase	0	0	0	97	72	84.5	84.5	#DIV/0!
TGGT1_205130	hypothetical protein	2	4	3	110	64	87	84	29
TGGT1_212140	hypothetical protein	0	0	0	90	76	83	83	#DIV/0!
TGGT1_207370	hypothetical protein	0	0	0	85	80	82.5	82.5	#DIV/0!
TGGT1_214990	hypothetical protein	0	0	0	96	68	82	82	#DIV/0!
TGGT1_258210	DNA-directed RNA polymerase II RPB2	0	0	0	94	70	82	82	#DIV/0!
TGGT1_304650	histidine acid phosphatase superfamily protein	0	0	0	92	72	82	82	#DIV/0!
TGGT1_231070	BCC2	0	0	0	98	64	81	81	#DIV/0!
TGGT1_242830	putative XRN 5'-3' exonuclease	0	0	0	88	74	81	81	#DIV/0!
TGGT1_230690	LNS2 (Lipin/Ned1/Smp2) protein	0	0	0	87	73	80	80	#DIV/0!
TGGT1_289080	HEAT repeat-containing protein	0	0	0	87	73	80	80	#DIV/0!
TGGT1_219710	hypothetical protein	0	0	0	92	67	79.5	79.5	#DIV/0!
TGGT1_203180	leucine rich repeat-containing protein	0	0	0	101	57	79	79	#DIV/0!
TGGT1_263000	Beige/BEACH domain-containing protein	0	0	0	104	54	79	79	#DIV/0!
TGGT1_284620	hypothetical protein	0	0	0	96	62	79	79	#DIV/0!
TGGT1_312300	Sec7 domain-containing protein	0	0	0	100	58	79	79	#DIV/0!
TGGT1_311770	BCC3	0	0	0	91	65	78	78	#DIV/0!
TGGT1_271120	endonuclease/exonuclease/phosphatase family protein	0	0	0	98	57	77.5	77.5	#DIV/0!
TGGT1_249440; TGGT1_249425	AC10; hypothetical protein	0	0	0	83	71	77	77	#DIV/0!
TGGT1_215380	hypothetical protein	0	0	0	78	74	76	76	#DIV/0!
TGGT1_297870	IMC36	1	0	0.5	93	60	76.5	76	153
TGGT1_214610	hypothetical protein	0	0	0	83	68	75.5	75.5	#DIV/0!
TGGT1_250790	hypothetical protein	0	0	0	80	71	75.5	75.5	#DIV/0!
TGGT1_258970	hypothetical protein	0	0	0	85	66	75.5	75.5	#DIV/0!
TGGT1_237280	TLD protein	0	0	0	85	65	75	75	#DIV/0!
TGGT1_266640	putative Acetyl-coenzyme A synthetase 2	0	0	0	91	59	75	75	#DIV/0!
TGGT1_267280	hypothetical protein	0	0	0	96	52	74	74	#DIV/0!
TGGT1_214270	putative translation initiation factor IF-2	1	1	1	84	66	75	74	75
TGGT1_216810	5'-nucleotidase, C-terminal domain-containing protein	0	0	0	90	55	72.5	72.5	#DIV/0!
TGGT1_234280	AMP deaminase	0	0	0	79	64	71.5	71.5	#DIV/0!
TGGT1_253440	SRPK	0	0	0	81	61	71	71	#DIV/0!
TGGT1_280370	hypothetical protein	0	0	0	83	59	71	71	#DIV/0!
TGGT1_269290	hypothetical protein	0	0	0	81	59	70	70	#DIV/0!
TGGT1_220360	FAD binding domain-containing protein	0	0	0	83	55	69	69	#DIV/0!
TGGT1_300260	threonyl-tRNA synthetase family protein	0	0	0	87	51	69	69	#DIV/0!
TGGT1_283550	hypothetical protein	0	0	0	83	54	68.5	68.5	#DIV/0!
TGGT1_300120	aminotransferase, class V superfamily protein	0	0	0	82	53	67.5	67.5	#DIV/0!
TGGT1_223790	hypothetical protein	0	0	0	75	59	67	67	#DIV/0!
TGGT1_221580	ribosomal RNA large subunit methyltransferase J protein	0	0	0	83	50	66.5	66.5	#DIV/0!
TGGT1_294730	hypothetical protein	0	0	0	76	57	66.5	66.5	#DIV/0!
TGGT1_313370	hypothetical protein	0	0	0	74	59	66.5	66.5	#DIV/0!
TGGT1_255190	myosin C	3	1	2	72	65	68.5	66.5	34.25
TGGT1_210430	DnaJ domain-containing protein	0	0	0	66	66	66	66	#DIV/0!
TGGT1_218960	AP2 domain transcription factor AP2XII-1	0	0	0	88	44	66	66	#DIV/0!
TGGT1_221660	DEAD/DEAH box helicase domain-containing protein	0	0	0	68	64	66	66	#DIV/0!
TGGT1_289330	ubiquitin carboxyl-terminal hydrolase family 2 protein	0	0	0	77	55	66	66	#DIV/0!
TGGT1_312622	DUF803 domain-containing protein	1	0	0.5	65	68	66.5	66	133
TGGT1_211340	hypothetical protein	0	0	0	83	48	65.5	65.5	#DIV/0!
TGGT1_240980	hypothetical protein	0	0	0	76	53	64.5	64.5	#DIV/0!
TGGT1_206580	formin FRM2	0	0	0	76	52	64	64	#DIV/0!
TGGT1_297530	DNA-directed RNA polymerase I RPA2	0	0	0	73	55	64	64	#DIV/0!
TGGT1_269730	myosin-light-chain kinase	0	0	0	84	41	62.5	62.5	#DIV/0!
TGGT1_213060	WD domain, G-beta repeat-containing protein	0	0	0	82	42	62	62	#DIV/0!
TGGT1_213392	surface antigen repeat-containing protein	0	0	0	75	49	62	62	#DIV/0!
TGGT1_226390	hypothetical protein	0	0	0	84	39	61.5	61.5	#DIV/0!
TGGT1_263520	microtubule associated protein SPM1	0	0	0	71	52	61.5	61.5	#DIV/0!
TGGT1_222800	putative glycogen synthase	1	1	1	80	45	62.5	61.5	62.5
TGGT1_244500	Tubulin-tyrosine ligase family protein	0	0	0	79	43	61	61	#DIV/0!
TGGT1_269390	CRAL/TRIO domain-containing protein	0	0	0	68	54	61	61	#DIV/0!
TGGT1_244880	DNA-directed RNA polymerase I RPA1	0	1	0.5	77	46	61.5	61	123
TGGT1_269460	BCC5	0	0	0	79	42	60.5	60.5	#DIV/0!
TGGT1_291020	myosin head (motor domain) domain-containing protein	0	0	0	70	50	60	60	#DIV/0!
TGGT1_250820	AC2	0	0	0	76	43	59.5	59.5	#DIV/0!
TGGT1_282070	IMC33	0	0	0	68	51	59.5	59.5	#DIV/0!
TGGT1_249390	glutamate/leucine/phenylalanine/valine dehydrogenase family protein	48	55	51.5	130	91	110.5	59	2.14563
TGGT1_229650	josephin protein	0	0	0	82	35	58.5	58.5	#DIV/0!
TGGT1_259870	hypothetical protein	0	0	0	67	50	58.5	58.5	#DIV/0!
TGGT1_285500	hypothetical protein	0	0	0	73	44	58.5	58.5	#DIV/0!
TGGT1_219320	acid phosphatase GAP50	9	11	10	84	53	68.5	58.5	6.85
TGGT1_289520	hypothetical protein	0	0	0	67	49	58	58	#DIV/0!
TGGT1_235160	hypothetical protein	2	0	1	64	54	59	58	59
TGGT1_318440	helicase associated domain (ha2) protein	1	3	2	79	41	60	58	30
TGGT1_203540	putative RNA binding protein	0	0	0	68	46	57	57	#DIV/0!
TGGT1_208050	putative ABC transporter	0	0	0	70	44	57	57	#DIV/0!
TGGT1_290920	oxidoreductase, 2OG-Fe(II) oxygenase family protein	0	0	0	64	50	57	57	#DIV/0!
TGGT1_276170	phosphatidylinositol 3- and 4-kinase	0	1	0.5	72	42	57	56.5	114
TGGT1_212770	IMC34	0	0	0	66	46	56	56	#DIV/0!
TGGT1_230140	vacuolar sorting protein 9 (vps9) domain-containing protein	0	0	0	64	48	56	56	#DIV/0!
TGGT1_235420	hypothetical protein	0	0	0	69	43	56	56	#DIV/0!
TGGT1_265850	hypothetical protein	0	0	0	71	41	56	56	#DIV/0!
TGGT1_268630	YagE family protein	0	0	0	66	46	56	56	#DIV/0!
TGGT1_312580	hypothetical protein	0	0	0	62	50	56	56	#DIV/0!
TGGT1_278870	myosin F	14	23	18.5	76	73	74.5	56	4.02703
TGGT1_260550	acetyltransferase, GNAT family protein	0	0	0	66	44	55	55	#DIV/0!
TGGT1_277760	putative adenylosuccinate lyase	0	0	0	58	52	55	55	#DIV/0!
TGGT1_225260	DNA-directed RNA polymerase II RPB1	0	0	0	67	42	54.5	54.5	#DIV/0!
TGGT1_254940	MIF4G domain-containing protein	0	0	0	69	40	54.5	54.5	#DIV/0!
TGGT1_294630	hypothetical protein	0	1	0.5	67	42	54.5	54	109
TGGT1_214140	hypothetical protein	0	0	0	64	43	53.5	53.5	#DIV/0!
TGGT1_289820	TBC domain-containing protein	0	0	0	69	37	53	53	#DIV/0!
TGGT1_227450	hydrolase, NUDIX family protein	0	0	0	69	36	52.5	52.5	#DIV/0!
TGGT1_269990	hypothetical protein	0	0	0	65	40	52.5	52.5	#DIV/0!
TGGT1_283850	peptidyl-prolyl cis-trans isomerase	0	0	0	61	44	52.5	52.5	#DIV/0!
TGGT1_310130	Spc97 / Spc98 family protein	0	0	0	68	37	52.5	52.5	#DIV/0!
TGGT1_257350	putative eukaryotic translation initiation factor	0	0	0	61	43	52	52	#DIV/0!
TGGT1_267800	dynamin-related protein DRPA	0	0	0	61	43	52	52	#DIV/0!
TGGT1_288800	endonuclease/exonuclease/phosphatase family protein	0	0	0	65	38	51.5	51.5	#DIV/0!
TGGT1_271060	Sec1 family protein	0	0	0	58	44	51	51	#DIV/0!
TGGT1_207060	ribonucleoside-diphosphate reductase small subunit	0	0	0	66	34	50	50	#DIV/0!
TGGT1_240630	IMC35	0	0	0	60	40	50	50	#DIV/0!
TGGT1_224850	putative polyadenylate binding protein	2	2	2	64	40	52	50	26
TGGT1_297420	putative beta-tubulin cofactor D	0	0	0	60	39	49.5	49.5	#DIV/0!
TGGT1_297720	trehalose-phosphatase	0	0	0	67	32	49.5	49.5	#DIV/0!
TGGT1_203390	CRAL/TRIO domain-containing protein	0	0	0	59	39	49	49	#DIV/0!
TGGT1_319910	WD domain, G-beta repeat-containing protein	0	0	0	48	50	49	49	#DIV/0!
TGGT1_224890	hypothetical protein	0	0	0	71	26	48.5	48.5	#DIV/0!
TGGT1_289990	hypothetical protein	0	0	0	53	44	48.5	48.5	#DIV/0!
TGGT1_291620	hypothetical protein	0	0	0	55	42	48.5	48.5	#DIV/0!
TGGT1_315700	hypothetical protein	0	0	0	55	42	48.5	48.5	#DIV/0!
TGGT1_222960	SCY kinase-related protein (incomplete catalytic triad)	0	0	0	54	42	48	48	#DIV/0!
TGGT1_224980	hypothetical protein	0	0	0	50	46	48	48	#DIV/0!
TGGT1_231440	LsmAD domain-containing protein	0	0	0	58	38	48	48	#DIV/0!
TGGT1_273760	heat shock protein HSP70	89	91	90	139	137	138	48	1.53333
TGGT1_240410	protein kinase (incomplete catalytic triad)	0	0	0	61	34	47.5	47.5	#DIV/0!
TGGT1_261500	hydrolase	0	0	0	55	40	47.5	47.5	#DIV/0!
TGGT1_272640	putative eukaryotic initiation factor-2B, epsilon subunit	0	0	0	59	36	47.5	47.5	#DIV/0!
TGGT1_315580	hypothetical protein	0	0	0	47	48	47.5	47.5	#DIV/0!
TGGT1_289650	PEP-carboxykinase I	0	2	1	53	43	48	47	48
TGGT1_318710	ATP-binding cassette sub-family F member 1	2	1	1.5	52	45	48.5	47	32.3333
TGGT1_291950	RNA recognition motif-containing protein	0	0	0	50	43	46.5	46.5	#DIV/0!
TGGT1_223420	DnaJ domain-containing protein	0	0	0	51	41	46	46	#DIV/0!
TGGT1_252210	pentatricopeptide repeat domain-containing protein	0	0	0	60	31	45.5	45.5	#DIV/0!
TGGT1_284530	hypothetical protein	0	0	0	55	35	45	45	#DIV/0!
TGGT1_205380	fructose-bisphospatase I	12	18	15	65	55	60	45	4
TGGT1_202070	hypothetical protein	0	0	0	59	30	44.5	44.5	#DIV/0!
TGGT1_306190	hypothetical protein	0	0	0	44	45	44.5	44.5	#DIV/0!
TGGT1_313860	regulator of chromosome condensation (RCC1) repeat-containing protein	0	0	0	52	37	44.5	44.5	#DIV/0!
TGGT1_232250	catalase	3	3	3	60	35	47.5	44.5	15.8333
TGGT1_214880	AC4	0	0	0	48	40	44	44	#DIV/0!
TGGT1_249710	Parkinson disease 7 domain containing 1 family protein	0	0	0	48	40	44	44	#DIV/0!
TGGT1_253860	Tyrosine kinase-like (TKL) protein	0	0	0	63	25	44	44	#DIV/0!
TGGT1_315080	hypothetical protein	0	0	0	61	27	44	44	#DIV/0!
TGGT1_243960	nuclear transport factor 2 (ntf2) domain-containing protein	1	5	3	56	38	47	44	15.6667
TGGT1_203780	hypothetical protein	0	0	0	45	42	43.5	43.5	#DIV/0!
TGGT1_262880	hypothetical protein	0	0	0	54	33	43.5	43.5	#DIV/0!
TGGT1_273500	O-linked N-acetylglucosamine transferase	0	0	0	54	33	43.5	43.5	#DIV/0!
TGGT1_316520	1,4-alpha-glucan-branching enzyme	0	0	0	62	25	43.5	43.5	#DIV/0!
TGGT1_243710	t-complex protein beta subunit	1	2	1.5	46	44	45	43.5	30
TGGT1_222860	putative eukaryotic translation initiation factor	9	4	6.5	73	27	50	43.5	7.69231
TGGT1_240650	putative coatomer protein complex, subunit alpha	5	8	6.5	64	36	50	43.5	7.69231
TGGT1_260540	IMC14	0	0	0	49	37	43	43	#DIV/0!
TGGT1_310900	AP2 domain transcription factor AP2XI-2	0	0	0	53	33	43	43	#DIV/0!
TGGT1_201380	putative chorismate synthase	1	0	0.5	48	39	43.5	43	87
TGGT1_306290	DNA-directed RNA polymerase III RPC1	1	0	0.5	60	27	43.5	43	87
TGGT1_272475	protein kinase domain-containing protein	0	0	0	59	26	42.5	42.5	#DIV/0!
TGGT1_289510	hypothetical protein	0	0	0	49	35	42	42	#DIV/0!
TGGT1_293480	MoeA N-terminal region (domain I and II) domain-containing protein	0	0	0	46	38	42	42	#DIV/0!
TGGT1_305340	corepressor complex CRC230	0	0	0	57	27	42	42	#DIV/0!
TGGT1_286580	IMC17	2	2	2	56	32	44	42	22
TGGT1_288600	WD domain, G-beta repeat-containing protein	0	0	0	52	31	41.5	41.5	#DIV/0!
TGGT1_222400	hypothetical protein	0	0	0	51	31	41	41	#DIV/0!
TGGT1_243430	OTU family cysteine protease	0	0	0	49	33	41	41	#DIV/0!
TGGT1_260580	hypothetical protein	0	0	0	57	25	41	41	#DIV/0!
TGGT1_264940	kelch repeat-containing protein	0	0	0	55	27	41	41	#DIV/0!
TGGT1_311510	eIF2 kinase IF2K-B	0	0	0	56	25	40.5	40.5	#DIV/0!
TGGT1_320000	SCY kinase (incomplete catalytic triad)	0	0	0	43	38	40.5	40.5	#DIV/0!
TGGT1_264890	hypothetical protein	0	0	0	51	29	40	40	#DIV/0!
TGGT1_264900	hypothetical protein	0	0	0	41	39	40	40	#DIV/0!
TGGT1_287970	hypothetical protein	0	0	0	54	26	40	40	#DIV/0!
TGGT1_305190	CorA family Mg2+ transporter protein	0	0	0	47	33	40	40	#DIV/0!
TGGT1_278130	BCC11	0	0	0	52	27	39.5	39.5	#DIV/0!
TGGT1_298630	vacuolar transporter chaperone VTC2	0	0	0	46	33	39.5	39.5	#DIV/0!
TGGT1_205470	putative translation elongation factor 2 family protein	34	37	35.5	85	65	75	39.5	2.11268
TGGT1_202190	hypothetical protein	0	0	0	53	25	39	39	#DIV/0!
TGGT1_221470	hypothetical protein	0	0	0	42	36	39	39	#DIV/0!
TGGT1_238050	nuclease and tudor domain-containing protein	0	0	0	44	34	39	39	#DIV/0!
TGGT1_273790	hypothetical protein	0	0	0	48	30	39	39	#DIV/0!
TGGT1_286920	SWIRM domain-containing protein	0	0	0	53	25	39	39	#DIV/0!
TGGT1_289050	putative FIKK kinase	0	0	0	51	27	39	39	#DIV/0!
TGGT1_295000	hypothetical protein	0	0	0	50	28	39	39	#DIV/0!
TGGT1_259640	nucleoporin autopeptidase	6	4	5	51	37	44	39	8.8
TGGT1_244470	hypothetical protein	0	0	0	44	33	38.5	38.5	#DIV/0!
TGGT1_254710	serine esterase (DUF676) protein	0	0	0	51	26	38.5	38.5	#DIV/0!
TGGT1_264140	hypothetical protein	0	0	0	48	29	38.5	38.5	#DIV/0!
TGGT1_289190	tetratricopeptide repeat-containing protein	0	0	0	55	22	38.5	38.5	#DIV/0!
TGGT1_311140	hypothetical protein	0	0	0	46	31	38.5	38.5	#DIV/0!
TGGT1_243920	putative DNA replication licensing factor MCM5	5	4	4.5	48	38	43	38.5	9.55556
TGGT1_294640	ribonucleoside-diphosphate reductase large chain	7	12	9.5	50	46	48	38.5	5.05263
TGGT1_220900	AC`3	0	0	0	40	36	38	38	#DIV/0!
TGGT1_249810	putative activating signal cointegrator 1 complex subunit 3	0	0	0	48	28	38	38	#DIV/0!
TGGT1_269940	zinc finger motif, C2HC5-type protein	0	0	0	49	27	38	38	#DIV/0!
TGGT1_275650	hypothetical protein	0	0	0	54	22	38	38	#DIV/0!
TGGT1_293000	3'5'-cyclic nucleotide phosphodiesterase domain-containing protein	0	0	0	52	24	38	38	#DIV/0!
TGGT1_200460	hypothetical protein	0	0	0	44	31	37.5	37.5	#DIV/0!
TGGT1_203150	hypothetical protein	0	0	0	44	31	37.5	37.5	#DIV/0!
TGGT1_275490	hypothetical protein	0	0	0	41	34	37.5	37.5	#DIV/0!
TGGT1_216000	IMC3	0	0	0	44	30	37	37	#DIV/0!
TGGT1_224070	hypothetical protein	0	0	0	52	22	37	37	#DIV/0!
TGGT1_240710	RNA recognition motif-containing protein	0	0	0	43	31	37	37	#DIV/0!
TGGT1_247600	hypothetical protein	0	0	0	42	32	37	37	#DIV/0!
TGGT1_298020	DEAD-family helicase	0	0	0	49	25	37	37	#DIV/0!
TGGT1_316730	Sma protein	0	0	0	52	22	37	37	#DIV/0!
TGGT1_242290	putative proteasome subunit alpha1	0	1	0.5	43	32	37.5	37	75
TGGT1_312280	putative pre-mRNA-splicing factor ATP-dependent RNA helicase	1	1	1	49	27	38	37	38
TGGT1_278830	glucose-6-phosphate 1-dehydrogenase	4	13	8.5	53	38	45.5	37	5.35294
TGGT1_240890	6-phosphofructokinase	0	0	0	47	26	36.5	36.5	#DIV/0!
TGGT1_239830	TBC domain-containing protein	0	1	0.5	49	25	37	36.5	74
TGGT1_229640	AC8	0	0	0	44	28	36	36	#DIV/0!
TGGT1_231000	START domain-containing protein	0	0	0	40	32	36	36	#DIV/0!
TGGT1_256990	glycyl-tRNA synthetase	0	1	0.5	44	29	36.5	36	73
TGGT1_291980	HECT-domain (ubiquitin-transferase) domain-containing protein	1	0	0.5	50	23	36.5	36	73
TGGT1_206300	hypothetical protein	0	0	0	44	27	35.5	35.5	#DIV/0!
TGGT1_208400B	hypothetical protein	0	0	0	39	32	35.5	35.5	#DIV/0!
TGGT1_225310	putative ARF1-directed GTPase-activating protein	0	0	0	43	28	35.5	35.5	#DIV/0!
TGGT1_271380	PUB domain-containing protein	0	0	0	43	28	35.5	35.5	#DIV/0!
TGGT1_200280	WD domain, G-beta repeat-containing protein	0	0	0	47	23	35	35	#DIV/0!
TGGT1_216030A	hypothetical protein	0	0	0	34	36	35	35	#DIV/0!
TGGT1_223780	hypothetical protein	0	0	0	45	25	35	35	#DIV/0!
TGGT1_308890	transcription elongation factor SPT6	0	0	0	45	25	35	35	#DIV/0!
TGGT1_310440	MORN1	0	0	0	49	21	35	35	#DIV/0!
TGGT1_272910	T-complex protein 1 delta subunit	12	14	13	54	42	48	35	3.69231
TGGT1_247000	tetratricopeptide repeat-containing protein	0	0	0	39	30	34.5	34.5	#DIV/0!
TGGT1_267620	ISC6	0	0	0	37	32	34.5	34.5	#DIV/0!
TGGT1_313100	signal recognition particle SRP54 protein	1	6	3.5	41	35	38	34.5	10.8571
TGGT1_233245	hypothetical protein	0	0	0	43	25	34	34	#DIV/0!
TGGT1_256780	hypothetical protein	0	0	0	38	30	34	34	#DIV/0!
TGGT1_260470	putative heat shock protein DNAJ pfj4	0	0	0	40	28	34	34	#DIV/0!
TGGT1_269010	AP2 domain transcription factor AP2VIII-7	0	0	0	37	31	34	34	#DIV/0!
TGGT1_307860	hypothetical protein	0	0	0	42	26	34	34	#DIV/0!
TGGT1_222900	phosphoserine phosphatase	0	0	0	46	20	33	33	#DIV/0!
TGGT1_231970	pre-mRNA processing splicing factor PRP8	0	0	0	44	22	33	33	#DIV/0!
TGGT1_238895	hypothetical protein; IMC43	0	0	0	40	26	33	33	#DIV/0!
TGGT1_254300; TGGT1_217450	hypothetical protein; general transcription factor IIH polypeptide 5 GTF2H5	0	0	0	38	28	33	33	#DIV/0!
TGGT1_257330	hypothetical protein	0	0	0	45	21	33	33	#DIV/0!
TGGT1_316150	ULK kinase	0	0	0	39	26	32.5	32.5	#DIV/0!
TGGT1_276890	hypothetical protein	0	1	0.5	46	20	33	32.5	66
TGGT1_297500	T-complex protein 1 eta subunit	0	1	0.5	35	31	33	32.5	66
TGGT1_311920	GRAM domain-containing protein	1	0	0.5	37	29	33	32.5	66
TGGT1_313910	RNA recognition motif 2 protein	0	3	1.5	41	27	34	32.5	22.6667
TGGT1_251500	putative eukaryotic initiation factor-3, subunit 3	10	10	10	47	38	42.5	32.5	4.25
TGGT1_217600	CDPK9	0	2	1	45	21	33	32	33
TGGT1_201700	WD domain, G-beta repeat-containing protein	2	2	2	54	14	34	32	17
TGGT1_230210	IMC10	0	0	0	28	35	31.5	31.5	#DIV/0!
TGGT1_232590	glutamate-cysteine ligase, catalytic subunit domain-containing protein	0	0	0	39	24	31.5	31.5	#DIV/0!
TGGT1_285650	hypothetical protein	0	0	0	32	31	31.5	31.5	#DIV/0!
TGGT1_290605	hypothetical protein	0	0	0	41	22	31.5	31.5	#DIV/0!
TGGT1_313430	hypothetical protein	0	0	0	44	19	31.5	31.5	#DIV/0!
TGGT1_209970	Spc97 / Spc98 family protein	0	0	0	39	23	31	31	#DIV/0!
TGGT1_212260	Sjogren's syndrome/scleroderma autoantigen 1 (Autoantigen p27) protein	0	0	0	34	28	31	31	#DIV/0!
TGGT1_234470	hypothetical protein	0	0	0	40	22	31	31	#DIV/0!
TGGT1_273560	putative kinesin heavy chain	0	0	0	38	24	31	31	#DIV/0!
TGGT1_318510	putative N-ethylmaleimide-sensitive fusion protein	3	3	3	38	30	34	31	11.3333
TGGT1_292140; TGGT1_239440	NIMA-related protein kinase NIMA1; protein kinase (incomplete catalytic triad)	0	0	0	36	25	30.5	30.5	#DIV/0!
TGGT1_211150	hypothetical protein	0	0	0	38	22	30	30	#DIV/0!
TGGT1_229000	kelch repeat-containing protein	0	0	0	36	24	30	30	#DIV/0!
TGGT1_240220	hypothetical protein	0	0	0	31	29	30	30	#DIV/0!
TGGT1_286750	MA3 domain-containing protein	0	0	0	33	27	30	30	#DIV/0!
TGGT1_308060	hypothetical protein	0	0	0	41	19	30	30	#DIV/0!
TGGT1_309220	GTPase activating protein for Arf protein	0	0	0	34	26	30	30	#DIV/0!
TGGT1_310670	putative glycogen phosphorylase 1	0	0	0	39	21	30	30	#DIV/0!
TGGT1_235020	putative COPI protein	4	4	4	42	26	34	30	8.5
TGGT1_222380	importin-beta N-terminal domain-containing protein	4	6	5	46	24	35	30	7
TGGT1_213660	zinc finger (CCCH type) motif-containing protein	0	0	0	42	17	29.5	29.5	#DIV/0!
TGGT1_227800	EF hand domain-containing protein	0	0	0	36	23	29.5	29.5	#DIV/0!
TGGT1_243210	DUF862 domain-containing protein	0	0	0	32	27	29.5	29.5	#DIV/0!
TGGT1_254370	guanylyl cyclase	0	0	0	40	19	29.5	29.5	#DIV/0!
TGGT1_267710	CPSF A subunit region protein	0	0	0	33	26	29.5	29.5	#DIV/0!
TGGT1_209960	glycosyltransferase	0	0	0	34	24	29	29	#DIV/0!
TGGT1_228390	hypothetical protein	0	0	0	41	17	29	29	#DIV/0!
TGGT1_231210	sarcalumenin/eps15 family protein	0	0	0	33	25	29	29	#DIV/0!
TGGT1_299080	VTC domain-containing protein	0	0	0	35	23	29	29	#DIV/0!
TGGT1_268870	tetratricopeptide repeat-containing protein	3	2	2.5	40	23	31.5	29	12.6
TGGT1_313230	eukaryotic initiation factor-2, alpha subunit	7	11	9	44	32	38	29	4.22222
TGGT1_313670	adaptin n terminal region domain-containing protein	16	15	15.5	54	35	44.5	29	2.87097
TGGT1_206540	hypothetical protein	0	0	0	33	24	28.5	28.5	#DIV/0!
TGGT1_229310	mediator complex subunit MED14	0	0	0	39	18	28.5	28.5	#DIV/0!
TGGT1_258700	transporter, major facilitator family protein	0	0	0	40	17	28.5	28.5	#DIV/0!
TGGT1_289600	heat shock protein HSP29	0	0	0	32	25	28.5	28.5	#DIV/0!
TGGT1_205320	hypothetical protein	0	0	0	29	27	28	28	#DIV/0!
TGGT1_224160	hypothetical protein	0	0	0	30	26	28	28	#DIV/0!
TGGT1_247300	hypothetical protein	0	0	0	33	23	28	28	#DIV/0!
TGGT1_285660B	DEAD/DEAH box helicase domain-containing protein	0	0	0	30	26	28	28	#DIV/0!
TGGT1_230960	putative splicing factor 3b, subunit 3	3	4	3.5	41	22	31.5	28	9
TGGT1_203880	hypothetical protein	0	0	0	36	19	27.5	27.5	#DIV/0!
TGGT1_203910	TBC domain-containing protein	0	0	0	40	15	27.5	27.5	#DIV/0!
TGGT1_204100	eIF2 kinase IF2K-C	0	0	0	32	23	27.5	27.5	#DIV/0!
TGGT1_263510	Spc97 / Spc98 family protein	0	0	0	37	18	27.5	27.5	#DIV/0!
TGGT1_265010	glutamate 5-kinase domain-containing protein	0	0	0	25	30	27.5	27.5	#DIV/0!
TGGT1_311220	hypothetical protein	0	0	0	32	23	27.5	27.5	#DIV/0!
TGGT1_215260	carbamoylphosphate synthetase	5	10	7.5	40	30	35	27.5	4.66667
TGGT1_230860	hypothetical protein	0	0	0	35	19	27	27	#DIV/0!
TGGT1_239620	5'-nucleotidase, C-terminal domain-containing protein	0	0	0	33	21	27	27	#DIV/0!
TGGT1_217510	IMC19	0	0	0	27	26	26.5	26.5	#DIV/0!
TGGT1_239870	CBS domain-containing protein	0	0	0	27	26	26.5	26.5	#DIV/0!
TGGT1_244130	hypothetical protein	0	0	0	41	12	26.5	26.5	#DIV/0!
TGGT1_252220	tetratricopeptide repeat domain containing protein	0	0	0	25	28	26.5	26.5	#DIV/0!
TGGT1_273920	putative aldose reductase	0	0	0	36	17	26.5	26.5	#DIV/0!
TGGT1_297690	hypothetical protein	0	0	0	33	20	26.5	26.5	#DIV/0!
TGGT1_219700	putative DNA replication licensing factor MCM4	5	4	4.5	38	24	31	26.5	6.88889
TGGT1_203980	hypothetical protein	0	0	0	31	21	26	26	#DIV/0!
TGGT1_220090	hypothetical protein	0	0	0	29	23	26	26	#DIV/0!
TGGT1_232440	Brf1p family coiled coil protein	0	0	0	31	21	26	26	#DIV/0!
TGGT1_270530	ubiquitin fusion degradation protein UFD1CY	0	0	0	29	23	26	26	#DIV/0!
TGGT1_275610	protein kinase, other	0	0	0	41	11	26	26	#DIV/0!
TGGT1_297520	proteophosphoglycan PPG1	0	0	0	28	24	26	26	#DIV/0!
TGGT1_299810	cysteine-tRNA synthetase (CysRS)	0	0	0	35	17	26	26	#DIV/0!
TGGT1_301250	hypothetical protein	0	0	0	34	18	26	26	#DIV/0!
TGGT1_313410	proteasome 26S regulatory subunit	0	0	0	33	19	26	26	#DIV/0!
TGGT1_251850	AC6	1	1	1	38	16	27	26	27
TGGT1_257680	myosin light chain MLC1	3	6	4.5	38	23	30.5	26	6.77778
TGGT1_287500	putative T complex chaperonin	27	25	26	56	48	52	26	2
TGGT1_209450	TLD protein	0	0	0	32	19	25.5	25.5	#DIV/0!
TGGT1_232190	Sec7 domain-containing protein	0	0	0	29	22	25.5	25.5	#DIV/0!
TGGT1_242700	hypothetical protein	0	0	0	31	20	25.5	25.5	#DIV/0!
TGGT1_262950	hypothetical protein	0	0	0	32	19	25.5	25.5	#DIV/0!
TGGT1_266080	AC11	0	0	0	31	20	25.5	25.5	#DIV/0!
TGGT1_273070	putative GTPase activating protein for adp ribosylation factor	0	0	0	28	23	25.5	25.5	#DIV/0!
TGGT1_281400	phosphofructokinase domain-containing protein	0	0	0	32	19	25.5	25.5	#DIV/0!
TGGT1_306300	hypothetical protein	0	0	0	34	17	25.5	25.5	#DIV/0!
TGGT1_214120	hypothetical protein	0	0	0	34	16	25	25	#DIV/0!
TGGT1_231480	putative GCN1	0	0	0	31	19	25	25	#DIV/0!
TGGT1_246100	putative phosducin	0	0	0	27	23	25	25	#DIV/0!
TGGT1_246800	putative acylaminoacyl-peptidase	0	0	0	30	20	25	25	#DIV/0!
TGGT1_255300	hypothetical protein	0	0	0	33	17	25	25	#DIV/0!
TGGT1_308860	AC3	0	0	0	24	26	25	25	#DIV/0!
TGGT1_311860	hypothetical protein	0	0	0	34	16	25	25	#DIV/0!
TGGT1_318210	hypothetical protein	0	0	0	29	21	25	25	#DIV/0!
TGGT1_410850	hypothetical protein	0	0	0	22	28	25	25	#DIV/0!
TGGT1_268200	RNA recognition motif-containing protein	7	12	9.5	39	30	34.5	25	3.63158
TGGT1_219460	hypothetical protein	0	0	0	30	19	24.5	24.5	#DIV/0!
TGGT1_266920; TGGT1_310520	3'5'-cyclic nucleotide phosphodiesterase domain-containing protein (both)	0	0	0	31	18	24.5	24.5	#DIV/0!
TGGT1_269800	putative glutamine-dependent NAD(+) synthetase protein	0	0	0	26	23	24.5	24.5	#DIV/0!
TGGT1_300180	hypothetical protein	0	0	0	27	22	24.5	24.5	#DIV/0!
TGGT1_320670	putative vacuolar protein sorting 16	0	0	0	35	14	24.5	24.5	#DIV/0!
TGGT1_257550	hypothetical protein	1	2	1.5	35	17	26	24.5	17.3333
TGGT1_205440	CCT chaperonin gamma subunit	1	3	2	30	23	26.5	24.5	13.25
TGGT1_205550	AGC kinase	0	0	0	31	17	24	24	#DIV/0!
TGGT1_225690	AC7	0	0	0	31	17	24	24	#DIV/0!
TGGT1_236040; TGGT1_236050	fructose-1,6-bisphosphate aldolase; putative fructose-bisphosphate aldolase	0	0	0	24	24	24	24	#DIV/0!
TGGT1_244460	hypothetical protein	0	0	0	27	21	24	24	#DIV/0!
TGGT1_251630	slc30a2 protein	0	0	0	31	17	24	24	#DIV/0!
TGGT1_273370	putative coatomer gamma 2-subunit protein	0	0	0	28	20	24	24	#DIV/0!
TGGT1_299970	tetratricopeptide repeat-containing protein	0	0	0	27	21	24	24	#DIV/0!
TGGT1_312100	IMC42	0	0	0	29	19	24	24	#DIV/0!
TGGT1_262040	SAC3/GANP family protein	1	0	0.5	27	22	24.5	24	49
TGGT1_294620	putative eukaryotic initiation factor-3, subunit 8	18	23	20.5	45	44	44.5	24	2.17073
TGGT1_208510	hypothetical protein	0	0	0	28	19	23.5	23.5	#DIV/0!
TGGT1_216960	elongation factor Tu GTP binding domain-containing protein	0	0	0	26	21	23.5	23.5	#DIV/0!
TGGT1_228395	hypothetical protein	0	0	0	34	13	23.5	23.5	#DIV/0!
TGGT1_239400	IMC28	0	0	0	28	19	23.5	23.5	#DIV/0!
TGGT1_259200B	Na+/H+ exchanger NHE1	0	0	0	31	16	23.5	23.5	#DIV/0!
TGGT1_289730	Pep3/Vps18/deep orange family protein	0	0	0	27	20	23.5	23.5	#DIV/0!
TGGT1_310950	AP2 domain transcription factor AP2XI-3	0	0	0	26	21	23.5	23.5	#DIV/0!
TGGT1_238190	DNA-directed RNA polymerase II RPB3	0	1	0.5	28	20	24	23.5	48
TGGT1_215170	putative serine/threonine-protein phosphatase 2A catalytic subunit beta isoform	0	0	0	37	9	23	23	#DIV/0!
TGGT1_219260B	putative cation-transporting ATPase	0	0	0	26	20	23	23	#DIV/0!
TGGT1_219440	hypothetical protein	0	0	0	32	14	23	23	#DIV/0!
TGGT1_227650	putative microtubule-associated protein RP/EB family	0	0	0	28	18	23	23	#DIV/0!
TGGT1_242780	hypothetical protein	0	0	0	26	20	23	23	#DIV/0!
TGGT1_259070	acetyltransferase, GNAT family protein	0	0	0	22	24	23	23	#DIV/0!
TGGT1_294350	DEAD/DEAH box helicase domain-containing protein	0	0	0	29	17	23	23	#DIV/0!
TGGT1_299210	CTP synthase	0	0	0	25	21	23	23	#DIV/0!
TGGT1_306220	hypothetical protein	0	0	0	27	19	23	23	#DIV/0!
TGGT1_320100	RNA recognition motif-containing protein	0	0	0	30	16	23	23	#DIV/0!
TGGT1_207390	putative coatomer protein complex, gamma sub-unit	1	0	0.5	31	16	23.5	23	47
TGGT1_209108	hypothetical protein	2	2	2	30	20	25	23	12.5
TGGT1_233020	Not1 N-terminal domain, CCR4-Not complex component protein	5	5	5	33	23	28	23	5.6
TGGT1_219850	prolyl-tRNA synthetase (ProRS)	40	51	45.5	84	53	68.5	23	1.50549
TGGT1_236850	hypothetical protein	0	0	0	31	14	22.5	22.5	#DIV/0!
TGGT1_249180	bifunctional dihydrofolate reductase-thymidylate synthase	0	0	0	30	15	22.5	22.5	#DIV/0!
TGGT1_265250	RNA recognition motif-containing protein	0	0	0	25	20	22.5	22.5	#DIV/0!
TGGT1_285220	CAP-Gly domain-containing protein	0	0	0	23	22	22.5	22.5	#DIV/0!
TGGT1_320160A	hypothetical protein	0	0	0	29	16	22.5	22.5	#DIV/0!
TGGT1_246340	DnaJ domain-containing protein	0	1	0.5	29	17	23	22.5	46
TGGT1_223390	putative activating signal cointegrator 1 complex subunit 3 family 1 ASCC3L1	2	3	2.5	30	20	25	22.5	10
TGGT1_236650	DEAD (Asp-Glu-Ala-Asp) box polypeptide 17	17	22	19.5	49	35	42	22.5	2.15385
TGGT1_203820	hypothetical protein	0	0	0	28	16	22	22	#DIV/0!
TGGT1_224260	PHD-finger domain-containing protein	0	0	0	31	13	22	22	#DIV/0!
TGGT1_229770	hypothetical protein	0	0	0	27	17	22	22	#DIV/0!
TGGT1_239885	hypothetical protein	0	0	0	26	18	22	22	#DIV/0!
TGGT1_257150	NOT2 / NOT3 / NOT5 family protein	0	0	0	31	13	22	22	#DIV/0!
TGGT1_222070	elongation factor Tu GTP binding domain-containing protein	1	0	0.5	26	19	22.5	22	45
TGGT1_258240	chromodomain helicase DNA binding protein CHD1/SWI2/SNF2	0	2	1	28	18	23	22	23
TGGT1_229490	tetratricopeptide repeat-containing protein	0	0	0	26	17	21.5	21.5	#DIV/0!
TGGT1_230650	hypothetical protein	0	0	0	32	11	21.5	21.5	#DIV/0!
TGGT1_246690	alpha amylase, catalytic domain-containing protein	0	0	0	30	13	21.5	21.5	#DIV/0!
TGGT1_264760	Oxysterol-binding protein	0	0	0	29	14	21.5	21.5	#DIV/0!
TGGT1_270770	PWI domain-containing protein	0	0	0	23	20	21.5	21.5	#DIV/0!
TGGT1_292200	RNA recognition motif-containing protein	0	0	0	24	19	21.5	21.5	#DIV/0!
TGGT1_309370	adaptin n terminal region domain-containing protein	0	0	0	27	16	21.5	21.5	#DIV/0!
TGGT1_309870	hypothetical protein	0	0	0	25	18	21.5	21.5	#DIV/0!
TGGT1_258090	hypothetical protein	1	0	0.5	31	13	22	21.5	44
TGGT1_295680	putative periodic tryptophan protein PWP2	1	2	1.5	30	16	23	21.5	15.3333
TGGT1_229690	putative autophagy-related protein 7 atg7	0	0	0	27	15	21	21	#DIV/0!
TGGT1_233680	nuclear movement family protein	0	0	0	24	18	21	21	#DIV/0!
TGGT1_263420	ubiquitin-specific protease USP4	0	0	0	26	16	21	21	#DIV/0!
TGGT1_269770	WD domain, G-beta repeat-containing protein	1	0	0.5	27	16	21.5	21	43
TGGT1_244700	NAD(+)/NADH kinase domain-containing protein	0	0	0	28	13	20.5	20.5	#DIV/0!
TGGT1_246030	mediator complex subunit MED17	0	0	0	28	13	20.5	20.5	#DIV/0!
TGGT1_246740	hypothetical protein	0	0	0	20	21	20.5	20.5	#DIV/0!
TGGT1_248680	hypothetical protein	0	0	0	25	16	20.5	20.5	#DIV/0!
TGGT1_255740	hypothetical protein	0	0	0	26	15	20.5	20.5	#DIV/0!
TGGT1_259550	dihydropteroate synthase	0	0	0	26	15	20.5	20.5	#DIV/0!
TGGT1_264752	HEAT repeat-containing protein	0	0	0	27	14	20.5	20.5	#DIV/0!
TGGT1_265090	hypothetical protein	0	0	0	28	13	20.5	20.5	#DIV/0!
TGGT1_272740	DNA-directed RNA polymerase III RPC2	0	0	0	30	11	20.5	20.5	#DIV/0!
TGGT1_306960	phenylalanine--tRNA ligase, beta subunit protein	0	0	0	25	16	20.5	20.5	#DIV/0!
TGGT1_356300	DNA-directed RNA polymerase I	0	0	0	19	22	20.5	20.5	#DIV/0!
TGGT1_207640	isoleucyl-tRNA synthetase family protein	10	11	10.5	38	24	31	20.5	2.95238
TGGT1_209420	hypothetical protein	0	0	0	36	4	20	20	#DIV/0!
TGGT1_214350	putative GTP-binding protein	0	0	0	22	18	20	20	#DIV/0!
TGGT1_223080	hypothetical protein	0	0	0	31	9	20	20	#DIV/0!
TGGT1_257470	myosin J	0	0	0	25	15	20	20	#DIV/0!
TGGT1_275630	HECT-domain (ubiquitin-transferase) domain-containing protein	0	0	0	21	19	20	20	#DIV/0!
TGGT1_278030	hypothetical protein	0	0	0	26	14	20	20	#DIV/0!
TGGT1_306060	rhoptry neck protein RON8	0	0	0	26	14	20	20	#DIV/0!
TGGT1_315190	CAM kinase, SNF1 family	0	0	0	29	11	20	20	#DIV/0!
TGGT1_258740	putative eukaryotic initiation factor-2A	10	15	12.5	40	25	32.5	20	2.6
TGGT1_200330	BCC9	0	0	0	20	19	19.5	19.5	#DIV/0!
TGGT1_200400	hypothetical protein	0	0	0	24	15	19.5	19.5	#DIV/0!
TGGT1_202550	BCC6	0	0	0	26	13	19.5	19.5	#DIV/0!
TGGT1_206590; TGGT1_242400	CDPK2A; CDPK2B	0	0	0	26	13	19.5	19.5	#DIV/0!
TGGT1_212840	HIT zinc finger protein	0	0	0	24	15	19.5	19.5	#DIV/0!
TGGT1_228660	Sec7 domain-containing protein	0	0	0	22	17	19.5	19.5	#DIV/0!
TGGT1_236240	Tyrosine kinase-like (TKL) protein	0	0	0	22	17	19.5	19.5	#DIV/0!
TGGT1_249870	hypothetical protein	0	0	0	24	15	19.5	19.5	#DIV/0!
TGGT1_258080	hypothetical protein	0	0	0	20	19	19.5	19.5	#DIV/0!
TGGT1_261050	RNB family domain-containing protein	0	0	0	21	18	19.5	19.5	#DIV/0!
TGGT1_264030	putative aminotransferase	0	0	0	20	19	19.5	19.5	#DIV/0!
TGGT1_289880	hypothetical protein	0	0	0	30	9	19.5	19.5	#DIV/0!
TGGT1_313360	hypothetical protein	0	0	0	27	12	19.5	19.5	#DIV/0!
TGGT1_321560	zinc knuckle domain-containing protein	0	0	0	21	18	19.5	19.5	#DIV/0!
TGGT1_232620	hypothetical protein	0	0	0	26	12	19	19	#DIV/0!
TGGT1_235620	deoxyhypusine synthase	0	0	0	23	15	19	19	#DIV/0!
TGGT1_280410	3'5'-cyclic nucleotide phosphodiesterase domain-containing protein	0	0	0	27	11	19	19	#DIV/0!
TGGT1_295620	hypothetical protein	0	0	0	29	9	19	19	#DIV/0!
TGGT1_291680	Sec23/Sec24 trunk domain-containing protein	1	3	2	27	15	21	19	10.5
TGGT1_202900	zinc finger (CCCH type) motif-containing protein	0	0	0	24	13	18.5	18.5	#DIV/0!
TGGT1_222660	leucine rich repeat-containing protein	0	0	0	21	16	18.5	18.5	#DIV/0!
TGGT1_267580	cyclin2 related protein	0	0	0	21	16	18.5	18.5	#DIV/0!
TGGT1_271990	hypothetical protein	0	0	0	25	12	18.5	18.5	#DIV/0!
TGGT1_297340	hypothetical protein	0	0	0	26	11	18.5	18.5	#DIV/0!
TGGT1_316650	hypothetical protein	0	0	0	21	16	18.5	18.5	#DIV/0!
TGGT1_233720	DNA-directed RNA polymerase II RPBABC8	4	3	3.5	20	24	22	18.5	6.28571
TGGT1_226680	hypothetical protein	2	6	4	30	15	22.5	18.5	5.625
TGGT1_292080	leucyl-tRNA synthetase	8	12	10	38	19	28.5	18.5	2.85
TGGT1_221390	hypothetical protein	0	0	0	19	17	18	18	#DIV/0!
TGGT1_226510	Sec23/Sec24 trunk domain-containing protein	0	0	0	20	16	18	18	#DIV/0!
TGGT1_227952	14-3-3 superfamily protein	0	0	0	20	16	18	18	#DIV/0!
TGGT1_232550	hypothetical protein	0	0	0	17	19	18	18	#DIV/0!
TGGT1_244840	zinc knuckle domain-containing protein	0	0	0	24	12	18	18	#DIV/0!
TGGT1_261410	protein-tyrosine-phosphatase	0	0	0	24	12	18	18	#DIV/0!
TGGT1_310270	hypothetical protein	0	0	0	25	11	18	18	#DIV/0!
TGGT1_310802	CRAL/TRIO domain-containing protein	0	0	0	19	17	18	18	#DIV/0!
TGGT1_314430	serine/threonine specific protein phosphatase	0	0	0	23	13	18	18	#DIV/0!
TGGT1_255250	putative tRNA (cytosine(34)-C(5))-methyltransferase	0	2	1	28	10	19	18	19
TGGT1_253430	putative asparagine synthetase	28	31	29.5	60	35	47.5	18	1.61017
TGGT1_224870	hypothetical protein	0	0	0	27	8	17.5	17.5	#DIV/0!
TGGT1_231790	hypothetical protein	0	0	0	24	11	17.5	17.5	#DIV/0!
TGGT1_307770	fumble protein	0	0	0	24	11	17.5	17.5	#DIV/0!
TGGT1_316240	hypothetical protein	0	0	0	22	13	17.5	17.5	#DIV/0!
TGGT1_256970	putative vacuolar ATP synthase subunit A	0	1	0.5	23	13	18	17.5	36
TGGT1_233010	putative cell-cycle-assocaited protein kinase ERK7	3	7	5	24	21	22.5	17.5	4.5
TGGT1_209500	hypothetical protein	0	0	0	23	11	17	17	#DIV/0!
TGGT1_224150	hypothetical protein	0	0	0	21	13	17	17	#DIV/0!
TGGT1_247700	AP2 domain transcription factor AP2XII-4	0	0	0	25	9	17	17	#DIV/0!
TGGT1_251730	hypothetical protein	0	0	0	19	15	17	17	#DIV/0!
TGGT1_253750	PLU-1 family protein	0	0	0	27	7	17	17	#DIV/0!
TGGT1_258030	DNA polymerase	0	0	0	22	12	17	17	#DIV/0!
TGGT1_263360	WD domain, G-beta repeat-containing protein	0	0	0	24	10	17	17	#DIV/0!
TGGT1_307760	Tubulin-tyrosine ligase family protein	0	0	0	23	11	17	17	#DIV/0!
TGGT1_226410	EF-1 guanine nucleotide exchange domain-containing protein	2	1	1.5	21	16	18.5	17	12.3333
TGGT1_226250	DEAD (Asp-Glu-Ala-Asp) box polypeptide DDX3X	39	32	35.5	60	45	52.5	17	1.47887
TGGT1_210300	hypothetical protein	0	0	0	24	9	16.5	16.5	#DIV/0!
TGGT1_213000	putative replication factor C, subunit 5	0	0	0	20	13	16.5	16.5	#DIV/0!
TGGT1_217890	putative alkyl hydroperoxide reductase/ Thiol specific antioxidant/ Mal allergen	0	0	0	15	18	16.5	16.5	#DIV/0!
TGGT1_224210	hypothetical protein	0	0	0	23	10	16.5	16.5	#DIV/0!
TGGT1_238510	hypothetical protein	0	0	0	20	13	16.5	16.5	#DIV/0!
TGGT1_259560	endonuclease/exonuclease/phosphatase family protein	0	0	0	21	12	16.5	16.5	#DIV/0!
TGGT1_318140	SART-1 family protein	0	0	0	17	16	16.5	16.5	#DIV/0!
TGGT1_219540	cytosolic tRNA-Ala synthetase	0	3	1.5	20	16	18	16.5	12
TGGT1_216050	tetratricopeptide repeat-containing protein	0	0	0	19	13	16	16	#DIV/0!
TGGT1_221690	hypothetical protein	0	0	0	22	10	16	16	#DIV/0!
TGGT1_226350	hypothetical protein	0	0	0	19	13	16	16	#DIV/0!
TGGT1_236910	putative U2 snRNP auxiliary factor	0	0	0	19	13	16	16	#DIV/0!
TGGT1_239800	TSC2	0	0	0	18	14	16	16	#DIV/0!
TGGT1_242260; TGGT1_323310; TGGT1_322110	hypothetical protein (all)	0	0	0	21	11	16	16	#DIV/0!
TGGT1_257990	putative heat shock protein 101	0	0	0	20	12	16	16	#DIV/0!
TGGT1_273870	SWI2/SNF2 ISWI-like (AT hook)	0	0	0	17	15	16	16	#DIV/0!
TGGT1_305140	phospholipase, patatin family protein	0	0	0	22	10	16	16	#DIV/0!
TGGT1_247330	hypothetical protein	2	1	1.5	25	10	17.5	16	11.6667
TGGT1_203120	hypothetical protein	0	0	0	24	7	15.5	15.5	#DIV/0!
TGGT1_203380	DnaJ domain-containing protein	0	0	0	19	12	15.5	15.5	#DIV/0!
TGGT1_209160	myristoyl CoA:protein N-myristoyltransferase	0	0	0	20	11	15.5	15.5	#DIV/0!
TGGT1_219590	RuvB family 1 protein	0	0	0	18	13	15.5	15.5	#DIV/0!
TGGT1_226890	hypothetical protein	0	0	0	18	13	15.5	15.5	#DIV/0!
TGGT1_230850	TSC3	0	0	0	21	10	15.5	15.5	#DIV/0!
TGGT1_261660	hypothetical protein	0	0	0	26	5	15.5	15.5	#DIV/0!
TGGT1_283810	hypothetical protein	0	0	0	22	9	15.5	15.5	#DIV/0!
TGGT1_285990	Filamin/ABP280 repeat-containing protein	0	0	0	18	13	15.5	15.5	#DIV/0!
TGGT1_311070	hypothetical protein	0	0	0	22	9	15.5	15.5	#DIV/0!
TGGT1_321420	kelch repeat-containing protein	0	0	0	20	11	15.5	15.5	#DIV/0!
TGGT1_238390	hypothetical protein	1	0	0.5	20	12	16	15.5	32
TGGT1_219170	ISC2	0	0	0	16	14	15	15	#DIV/0!
TGGT1_221360	hypothetical protein	0	0	0	20	10	15	15	#DIV/0!
TGGT1_222240	hypothetical protein	0	0	0	21	9	15	15	#DIV/0!
TGGT1_233430	hypothetical protein	0	0	0	22	8	15	15	#DIV/0!
TGGT1_233905	putative histone kinase SNF1	0	0	0	21	9	15	15	#DIV/0!
TGGT1_251460	hypothetical protein	0	0	0	18	12	15	15	#DIV/0!
TGGT1_254870	hypothetical protein	0	0	0	19	11	15	15	#DIV/0!
TGGT1_256880	protein kinase domain-containing protein	0	0	0	20	10	15	15	#DIV/0!
TGGT1_268380	RNA recognition motif-containing protein	0	0	0	20	10	15	15	#DIV/0!
TGGT1_280700	arginine decarboxylase	0	0	0	16	14	15	15	#DIV/0!
TGGT1_293190	endonuclease/exonuclease/phosphatase family protein	0	0	0	22	8	15	15	#DIV/0!
TGGT1_309890	hypothetical protein	0	0	0	18	12	15	15	#DIV/0!
TGGT1_310170	hypothetical protein	0	0	0	19	11	15	15	#DIV/0!
TGGT1_314070	hypothetical protein	0	0	0	19	11	15	15	#DIV/0!
TGGT1_321680	hypothetical protein	0	0	0	15	15	15	15	#DIV/0!
TGGT1_234670	actin-like family protein	0	0	0	18	11	14.5	14.5	#DIV/0!
TGGT1_235170	ATPase, AAA family protein	0	0	0	20	9	14.5	14.5	#DIV/0!
TGGT1_242660	putative vacuolar sorting protein 35	0	0	0	18	11	14.5	14.5	#DIV/0!
TGGT1_243440	histone lysine acetyltransferase GCN5-B	0	0	0	17	12	14.5	14.5	#DIV/0!
TGGT1_243780; TGGT1_243265	hypothetical protein; protamine P1 protein	0	0	0	15	14	14.5	14.5	#DIV/0!
TGGT1_250680	TBC domain-containing kinase (incomplete catalytic triad)	0	0	0	17	12	14.5	14.5	#DIV/0!
TGGT1_251840	hypothetical protein	0	0	0	17	12	14.5	14.5	#DIV/0!
TGGT1_270940	hypothetical protein	0	0	0	19	10	14.5	14.5	#DIV/0!
TGGT1_272030A	kelch repeat-containing protein	0	0	0	21	8	14.5	14.5	#DIV/0!
TGGT1_272770	hypothetical protein	0	0	0	17	12	14.5	14.5	#DIV/0!
TGGT1_288360	tryptophanyl-tRNA synthetase (TrpRS2)	0	0	0	20	9	14.5	14.5	#DIV/0!
TGGT1_290310	hypothetical protein	0	0	0	22	7	14.5	14.5	#DIV/0!
TGGT1_299100	hypothetical protein	0	0	0	16	13	14.5	14.5	#DIV/0!
TGGT1_304670	IMC23	0	1	0.5	13	17	15	14.5	30
TGGT1_228210	26S proteasome regulatory subunit	1	1	1	20	11	15.5	14.5	15.5
TGGT1_223940	GAP45 protein	2	3	2.5	19	15	17	14.5	6.8
TGGT1_237220	putative DNA replication licensing factor Mcm7	3	6	4.5	24	14	19	14.5	4.22222
TGGT1_201150	heavy metal translocating P-type ATPase subfamily protein	0	0	0	19	9	14	14	#DIV/0!
TGGT1_209200	hypothetical protein	0	0	0	21	7	14	14	#DIV/0!
TGGT1_220910	HEAT repeat-containing protein	0	0	0	17	11	14	14	#DIV/0!
TGGT1_225560	IMC41	0	0	0	15	13	14	14	#DIV/0!
TGGT1_227900	AP2 domain transcription factor AP2X-1	0	0	0	17	11	14	14	#DIV/0!
TGGT1_232240	hypothetical protein	0	0	0	16	12	14	14	#DIV/0!
TGGT1_235370	hypothetical protein	0	0	0	21	7	14	14	#DIV/0!
TGGT1_247760	AMP-binding enzyme domain-containing protein	0	0	0	15	13	14	14	#DIV/0!
TGGT1_293320	hypothetical protein	0	0	0	21	7	14	14	#DIV/0!
TGGT1_293710	Zn-finger in Ran binding protein and others domain-containing protein	0	0	0	19	9	14	14	#DIV/0!
TGGT1_301400	hypothetical protein	0	0	0	20	8	14	14	#DIV/0!
TGGT1_312570	CMGC kinase, MAPK family (ERK) MAPK-1	0	0	0	18	10	14	14	#DIV/0!
TGGT1_320550	hypothetical protein	0	0	0	16	12	14	14	#DIV/0!
TGGT1_321300	putative autophagy-related 12 variant 1	0	0	0	19	9	14	14	#DIV/0!
TGGT1_265180	hypothetical protein	2	4	3	20	14	17	14	5.66667
TGGT1_211690	AAA family protein	3	11	7	23	19	21	14	3
TGGT1_202120	hypothetical protein	0	0	0	18	9	13.5	13.5	#DIV/0!
TGGT1_208590	putative vacuolar ATP synthase subunit 54kD	0	0	0	16	11	13.5	13.5	#DIV/0!
TGGT1_218250	TAP42 family protein	0	0	0	17	10	13.5	13.5	#DIV/0!
TGGT1_236110	putative autophagy-related protein 3 atg3	0	0	0	21	6	13.5	13.5	#DIV/0!
TGGT1_236620	protein kinase (incomplete catalytic triad)	0	0	0	18	9	13.5	13.5	#DIV/0!
TGGT1_264460	DNA-directed RNA polymerase III RPC5	0	0	0	17	10	13.5	13.5	#DIV/0!
TGGT1_272350	mRNA export protein	0	0	0	20	7	13.5	13.5	#DIV/0!
TGGT1_282130	hypothetical protein	0	0	0	13	14	13.5	13.5	#DIV/0!
TGGT1_288260	hypothetical protein	0	0	0	22	5	13.5	13.5	#DIV/0!
TGGT1_311480	AC1	0	0	0	17	10	13.5	13.5	#DIV/0!
TGGT1_318570	SFT2 family protein	0	0	0	20	7	13.5	13.5	#DIV/0!
TGGT1_318640	hypothetical protein	0	0	0	18	9	13.5	13.5	#DIV/0!
TGGT1_301420	hypothetical protein	1	0	0.5	14	14	14	13.5	28
TGGT1_249850	GAP40 protein	2	4	3	24	9	16.5	13.5	5.5
TGGT1_202690	DNA-directed RNA polymerase II RPB9	0	0	0	15	11	13	13	#DIV/0!
TGGT1_203610	putative 3'-5' exoribonuclease csl4	0	0	0	15	11	13	13	#DIV/0!
TGGT1_221710	TBC domain-containing protein	0	0	0	14	12	13	13	#DIV/0!
TGGT1_226460	hypothetical protein	0	0	0	14	12	13	13	#DIV/0!
TGGT1_230230	hypothetical protein	0	0	0	14	12	13	13	#DIV/0!
TGGT1_243400	hypothetical protein	0	0	0	15	11	13	13	#DIV/0!
TGGT1_254950	RNA cap guanine-N2 methyltransferase	0	0	0	15	11	13	13	#DIV/0!
TGGT1_267050	hydrolase, alpha/beta fold family protein	0	0	0	16	10	13	13	#DIV/0!
TGGT1_267390	DNA-directed RNA polymerase I RPAC1	0	0	0	16	10	13	13	#DIV/0!
TGGT1_269060	hypothetical protein	0	0	0	18	8	13	13	#DIV/0!
TGGT1_271460	putative protein c14orf29	0	0	0	16	10	13	13	#DIV/0!
TGGT1_273905	hypothetical protein	0	0	0	15	11	13	13	#DIV/0!
TGGT1_300330	hypothetical protein	0	0	0	13	13	13	13	#DIV/0!
TGGT1_318260	transcription initiation factor TFIID subunit TAF5	0	0	0	14	12	13	13	#DIV/0!
TGGT1_319850	splicing factor U2AF family SnRNP auxilary factor large subunit, RRM domain-containing protein	0	0	0	17	9	13	13	#DIV/0!
TGGT1_320610	hypothetical protein	0	0	0	19	7	13	13	#DIV/0!
TGGT1_251690	putative seryl-tRNA synthetase, cytoplasmic	3	6	4.5	23	12	17.5	13	3.88889
TGGT1_204060	SNARE domain-containing protein	0	0	0	12	13	12.5	12.5	#DIV/0!
TGGT1_210781	ubiquitin carboxyl-terminal hydrolase	0	0	0	18	7	12.5	12.5	#DIV/0!
TGGT1_214230	Dopey, N-terminal domain-containing protein	0	0	0	13	12	12.5	12.5	#DIV/0!
TGGT1_215150	AP2 domain transcription factor AP2X-9	0	0	0	14	11	12.5	12.5	#DIV/0!
TGGT1_215990	putative helicase	0	0	0	16	9	12.5	12.5	#DIV/0!
TGGT1_216580	hypothetical protein	0	0	0	15	10	12.5	12.5	#DIV/0!
TGGT1_221460	phosphoglycerate mutase family protein	0	0	0	17	8	12.5	12.5	#DIV/0!
TGGT1_242860	hypothetical protein	0	0	0	15	10	12.5	12.5	#DIV/0!
TGGT1_256760	pyruvate kinase PyK1	0	0	0	17	8	12.5	12.5	#DIV/0!
TGGT1_256900	DEAD/DEAH box helicase domain-containing protein	0	0	0	19	6	12.5	12.5	#DIV/0!
TGGT1_265420	hypothetical protein	0	0	0	11	14	12.5	12.5	#DIV/0!
TGGT1_320690	putative gamma-soluble NSF attachment protein	0	0	0	16	9	12.5	12.5	#DIV/0!
TGGT1_232350	lactate dehydrogenase LDH1	1	0	0.5	16	10	13	12.5	26
TGGT1_232780	BCC1	0	1	0.5	19	7	13	12.5	26
TGGT1_266760	isocitrate dehydrogenase	1	1	1	18	9	13.5	12.5	13.5
TGGT1_290660	RNA recognition motif-containing protein	1	1	1	18	9	13.5	12.5	13.5
TGGT1_216730	MCM2/3/5 family protein	1	2	1.5	18	10	14	12.5	9.33333
TGGT1_240510	hypothetical protein	1	4	2.5	25	5	15	12.5	6
TGGT1_225050	putative adenosylhomocysteinase	8	12	10	28	17	22.5	12.5	2.25
TGGT1_220860	DEAD/DEAH box helicase	12	12	12	29	20	24.5	12.5	2.04167
TGGT1_202540	3'5'-cyclic nucleotide phosphodiesterase domain-containing protein	0	0	0	15	9	12	12	#DIV/0!
TGGT1_214840	AP2 domain transcription factor AP2X-7	0	0	0	13	11	12	12	#DIV/0!
TGGT1_222050	hypothetical protein	0	0	0	18	6	12	12	#DIV/0!
TGGT1_229930	p25-alpha family protein	0	0	0	9	15	12	12	#DIV/0!
TGGT1_236840	putative zinc finger (C-x8-C-x5-C-x3-H)-2	0	0	0	18	6	12	12	#DIV/0!
TGGT1_248830	phosphoinositide phospholipase PIPLC	0	0	0	15	9	12	12	#DIV/0!
TGGT1_262460	hypothetical protein	0	0	0	16	8	12	12	#DIV/0!
TGGT1_279380	hypothetical protein	0	0	0	10	14	12	12	#DIV/0!
TGGT1_290170	PPKL	0	0	0	21	3	12	12	#DIV/0!
TGGT1_306610	3' exoribonuclease family, domain 1 domain-containing protein	0	0	0	19	5	12	12	#DIV/0!
TGGT1_312200	serine/threonine protein phosphatase	0	0	0	16	8	12	12	#DIV/0!
TGGT1_214440	4'-phosphopantetheinyl transferase superfamily protein	1	2	1.5	15	12	13.5	12	9
TGGT1_241840	hypothetical protein	2	2	2	21	7	14	12	7
TGGT1_219860	putative replication licensing factor	10	7	8.5	22	19	20.5	12	2.41176
TGGT1_263070	CMGC kinase, CK2 family	13	14	13.5	30	21	25.5	12	1.88889
TGGT1_202770	RNA recognition motif-containing protein	0	0	0	14	9	11.5	11.5	#DIV/0!
TGGT1_205562	hypothetical protein	0	0	0	11	12	11.5	11.5	#DIV/0!
TGGT1_214210	rRNA pseudouridine synthase	0	0	0	15	8	11.5	11.5	#DIV/0!
TGGT1_215040	HEAT repeat-containing protein	0	0	0	13	10	11.5	11.5	#DIV/0!
TGGT1_215890	hypothetical protein	0	0	0	17	6	11.5	11.5	#DIV/0!
TGGT1_221720	hypothetical protein	0	0	0	16	7	11.5	11.5	#DIV/0!
TGGT1_222220	IMC7	0	0	0	13	10	11.5	11.5	#DIV/0!
TGGT1_230340	hypothetical protein	0	0	0	11	12	11.5	11.5	#DIV/0!
TGGT1_230440	CHY zinc finger domain-containing protein	0	0	0	18	5	11.5	11.5	#DIV/0!
TGGT1_231190	arsenite-activated ATPase family protein	0	0	0	10	13	11.5	11.5	#DIV/0!
TGGT1_235478	pantothenate kinase	0	0	0	14	9	11.5	11.5	#DIV/0!
TGGT1_235690	IMC37	0	0	0	15	8	11.5	11.5	#DIV/0!
TGGT1_248740	hypothetical protein	0	0	0	15	8	11.5	11.5	#DIV/0!
TGGT1_256980	glycerol-3-phosphate-acyltransferase	0	0	0	17	6	11.5	11.5	#DIV/0!
TGGT1_268570	zinc finger (CCCH type) motif-containing protein	0	0	0	16	7	11.5	11.5	#DIV/0!
TGGT1_273050	BCC8	0	0	0	20	3	11.5	11.5	#DIV/0!
TGGT1_275310	hypothetical protein	0	0	0	13	10	11.5	11.5	#DIV/0!
TGGT1_285250	hypothetical protein	0	0	0	18	5	11.5	11.5	#DIV/0!
TGGT1_293220	DHHC zinc finger domain-containing protein	0	0	0	15	8	11.5	11.5	#DIV/0!
TGGT1_297830	hypothetical protein	0	0	0	16	7	11.5	11.5	#DIV/0!
TGGT1_305450	acetyltransferase, GNAT family protein	0	0	0	13	10	11.5	11.5	#DIV/0!
TGGT1_312590	hypothetical protein	0	0	0	16	7	11.5	11.5	#DIV/0!
TGGT1_312600	heat shock protein HSP21	0	0	0	16	7	11.5	11.5	#DIV/0!
TGGT1_313480	hypothetical protein	0	0	0	12	11	11.5	11.5	#DIV/0!
TGGT1_314860	zinc knuckle domain-containing protein	0	0	0	12	11	11.5	11.5	#DIV/0!
TGGT1_216670	FUSE-binding protein 2 / KH-type splicing regulatory protein	0	2	1	15	10	12.5	11.5	12.5
TGGT1_289680	Ras-related protein Rab11	1	1	1	15	10	12.5	11.5	12.5
TGGT1_286080	elongation factor 2 family protein	1	2	1.5	17	9	13	11.5	8.66667
TGGT1_212250	XPG N-terminal domain-containing protein	3	3	3	19	10	14.5	11.5	4.83333
TGGT1_258070	hypothetical protein	4	4	4	18	13	15.5	11.5	3.875
TGGT1_209100	PUB domain-containing protein	0	0	0	15	7	11	11	#DIV/0!
TGGT1_218830	hypothetical protein	0	0	0	17	5	11	11	#DIV/0!
TGGT1_232120	hypothetical protein	0	0	0	13	9	11	11	#DIV/0!
TGGT1_240380	hypothetical protein	0	0	0	12	10	11	11	#DIV/0!
TGGT1_246080	NAD dependent epimerase/dehydratase family protein	0	0	0	14	8	11	11	#DIV/0!
TGGT1_249890	hypothetical protein	0	0	0	17	5	11	11	#DIV/0!
TGGT1_258980	hypothetical protein	0	0	0	11	11	11	11	#DIV/0!
TGGT1_260200	helicase associated domain (ha2) protein	0	0	0	15	7	11	11	#DIV/0!
TGGT1_263660	hypothetical protein	0	0	0	11	11	11	11	#DIV/0!
TGGT1_265650; TGGT1_265542; TGGT1_411780; TGGT1_411010	protein phosphatase 2C domain-containing protein (all)	0	0	0	16	6	11	11	#DIV/0!
TGGT1_277500	putative 26S proteasome regulatory subunit 7	0	0	0	13	9	11	11	#DIV/0!
TGGT1_285200	cleavage and polyadenylation specifity factor protein	0	0	0	14	8	11	11	#DIV/0!
TGGT1_310640	phosphorylase family protein	0	0	0	18	4	11	11	#DIV/0!
TGGT1_318390	hypothetical protein	0	0	0	13	9	11	11	#DIV/0!
TGGT1_227980	hypothetical protein	0	1	0.5	14	9	11.5	11	23
TGGT1_291820	RNA helicase (UPF2 interacting domain) protein	0	1	0.5	13	10	11.5	11	23
TGGT1_274190	putative eukaryotic initiation factor 2B epsilon subunit	2	5	3.5	20	9	14.5	11	4.14286
TGGT1_235970	putative eukaryotic initiation factor-2 gamma	3	5	4	14	16	15	11	3.75
TGGT1_202370	putative T-complex protein 1, epsilon subunit (TCP-1-epsilon)	8	10	9	20	20	20	11	2.22222
TGGT1_273460	eukaryotic translation initiation factor 3 subunit 6 interacting protein	21	25	23	37	31	34	11	1.47826
TGGT1_208490	hypothetical protein	0	0	0	13	8	10.5	10.5	#DIV/0!
TGGT1_212780	hypothetical protein	0	0	0	10	11	10.5	10.5	#DIV/0!
TGGT1_213790	hypothetical protein	0	0	0	14	7	10.5	10.5	#DIV/0!
TGGT1_215640	zinc finger, C3HC4 type (RING finger) domain-containing protein	0	0	0	17	4	10.5	10.5	#DIV/0!
TGGT1_216900	cytokine induced apoptosis inhibitor 1 family protein	0	0	0	15	6	10.5	10.5	#DIV/0!
TGGT1_219190	nuclear movement protein domain containing protein	0	0	0	13	8	10.5	10.5	#DIV/0!
TGGT1_223630	hypothetical protein	0	0	0	11	10	10.5	10.5	#DIV/0!
TGGT1_224240	protein phosphatase 2C domain-containing protein	0	0	0	18	3	10.5	10.5	#DIV/0!
TGGT1_236970	SWI2/SNF2-containing PHD finger protein	0	0	0	18	3	10.5	10.5	#DIV/0!
TGGT1_240840	histone lysine demethylase JmjC NO66	0	0	0	13	8	10.5	10.5	#DIV/0!
TGGT1_242030	hypothetical protein	0	0	0	15	6	10.5	10.5	#DIV/0!
TGGT1_242320	B-box zinc finger domain-containing protein	0	0	0	13	8	10.5	10.5	#DIV/0!
TGGT1_244670	hypothetical protein	0	0	0	15	6	10.5	10.5	#DIV/0!
TGGT1_245470	mitotic checkpoint protein, BUB3 family protein	0	0	0	13	8	10.5	10.5	#DIV/0!
TGGT1_249360	RED family protein	0	0	0	13	8	10.5	10.5	#DIV/0!
TGGT1_258470	IMC24	0	0	0	12	9	10.5	10.5	#DIV/0!
TGGT1_262550	hypothetical protein	0	0	0	15	6	10.5	10.5	#DIV/0!
TGGT1_268600	DNA polymerase epsilon subunit B protein	0	0	0	13	8	10.5	10.5	#DIV/0!
TGGT1_271600	hypothetical protein	0	0	0	15	6	10.5	10.5	#DIV/0!
TGGT1_277790	hypothetical protein	0	0	0	13	8	10.5	10.5	#DIV/0!
TGGT1_278490	Zn-finger, RING domain containing protein	0	0	0	12	9	10.5	10.5	#DIV/0!
TGGT1_290640	putative DNA mismatch repair protein MSH6-1	0	0	0	16	5	10.5	10.5	#DIV/0!
TGGT1_293540	hypothetical protein	0	0	0	12	9	10.5	10.5	#DIV/0!
TGGT1_295710	HECT-domain (ubiquitin-transferase) domain-containing protein	0	0	0	16	5	10.5	10.5	#DIV/0!
TGGT1_304680	ubiquitin family protein	0	0	0	11	10	10.5	10.5	#DIV/0!
TGGT1_305470	hypothetical protein	0	0	0	16	5	10.5	10.5	#DIV/0!
TGGT1_305940	peptidyl-prolyl cis-trans isomerase, cyclophilin-type domain-containing protein	0	0	0	13	8	10.5	10.5	#DIV/0!
TGGT1_307570	putative glycerol-3-phosphate dehydrogenase (gpdh)	0	0	0	11	10	10.5	10.5	#DIV/0!
TGGT1_309200	zinc finger (CCCH type) motif-containing protein	0	0	0	15	6	10.5	10.5	#DIV/0!
TGGT1_213930	3' exoribonuclease family, domain 1 domain-containing protein	0	1	0.5	11	11	11	10.5	22
TGGT1_244310	GTP-binding protein	0	1	0.5	14	8	11	10.5	22
TGGT1_320570	putative elongation factor Tu	0	1	0.5	15	7	11	10.5	22
TGGT1_277000	putative transport protein Sec24	1	1	1	17	6	11.5	10.5	11.5
TGGT1_207430	putative ATP-dependent RNA helicase DDX1	2	3	2.5	17	9	13	10.5	5.2
TGGT1_286420A; TGGT1_294800A	putative elongation factor 1-alpha (EF-1-ALPHA) (both)	173	188	180.5	223	159	191	10.5	1.05817
TGGT1_200470	hypothetical protein	0	0	0	14	6	10	10	#DIV/0!
TGGT1_209130	regulator of chromosome condensation (RCC1) repeat-containing protein	0	0	0	10	10	10	10	#DIV/0!
TGGT1_214820	G-patch domain-containing protein	0	0	0	11	9	10	10	#DIV/0!
TGGT1_216240	hypothetical protein	0	0	0	14	6	10	10	#DIV/0!
TGGT1_222910	phosphoglycerate mutase	0	0	0	13	7	10	10	#DIV/0!
TGGT1_226560	zinc finger (CCCH type) motif-containing protein	0	0	0	14	6	10	10	#DIV/0!
TGGT1_230700	hypothetical protein	0	0	0	12	8	10	10	#DIV/0!
TGGT1_233530	hypothetical protein	0	0	0	11	9	10	10	#DIV/0!
TGGT1_240570	hypothetical protein	0	0	0	12	8	10	10	#DIV/0!
TGGT1_246170	ARID/BRIGHT DNA binding domain-containing protein	0	0	0	12	8	10	10	#DIV/0!
TGGT1_248630	actin-related protein ARP1	0	0	0	12	8	10	10	#DIV/0!
TGGT1_250850	putative CMGC kinase	0	0	0	11	9	10	10	#DIV/0!
TGGT1_264860	zinc finger, C3HC4 type (RING finger) domain-containing protein	0	0	0	11	9	10	10	#DIV/0!
TGGT1_266030	putative pre-mRNA splicing factor	0	0	0	15	5	10	10	#DIV/0!
TGGT1_269410	hypothetical protein	0	0	0	11	9	10	10	#DIV/0!
TGGT1_269620	hypothetical protein	0	0	0	10	10	10	10	#DIV/0!
TGGT1_277990	OTU family cysteine protease	0	0	0	13	7	10	10	#DIV/0!
TGGT1_286030	hypothetical protein	0	0	0	11	9	10	10	#DIV/0!
TGGT1_295420	hypothetical protein	0	0	0	12	8	10	10	#DIV/0!
TGGT1_305930	ISC4	0	0	0	15	5	10	10	#DIV/0!
TGGT1_315270	hypothetical protein	0	0	0	15	5	10	10	#DIV/0!
TGGT1_242070	cAMP-dependent protein kinase regulatory subunit	0	1	0.5	11	10	10.5	10	21
TGGT1_262610	hypothetical protein	0	1	0.5	13	8	10.5	10	21
TGGT1_233110	IMP dehydrogenasa	0	2	1	18	4	11	10	11
TGGT1_273520	PCI domain-containing protein	3	3	3	13	13	13	10	4.33333
TGGT1_304710	putative eukaryotic peptide chain release factor	6	6	6	14	18	16	10	2.66667
TGGT1_292920	putative heat shock protein 75	6	10	8	21	15	18	10	2.25
TGGT1_294670	translation initiation factor 3 subunit	9	9	9	22	16	19	10	2.11111
TGGT1_278660	putative P-type ATPase4	8	14	11	28	14	21	10	1.90909
TGGT1_202930	ISC5	0	0	0	14	5	9.5	9.5	#DIV/0!
TGGT1_210380	hypothetical protein	0	0	0	11	8	9.5	9.5	#DIV/0!
TGGT1_218230	putative histone lysine methyltransferase, SET	0	0	0	15	4	9.5	9.5	#DIV/0!
TGGT1_228120	hypothetical protein	0	0	0	12	7	9.5	9.5	#DIV/0!
TGGT1_232060	hypothetical protein	0	0	0	12	7	9.5	9.5	#DIV/0!
TGGT1_232660	Hsp70 interacting protein HIP	0	0	0	12	7	9.5	9.5	#DIV/0!
TGGT1_232720	putative Lsm12	0	0	0	12	7	9.5	9.5	#DIV/0!
TGGT1_234410	transporter, small conductance mechanosensitive ion channel (MscS) family protein	0	0	0	11	8	9.5	9.5	#DIV/0!
TGGT1_249860	hypothetical protein	0	0	0	13	6	9.5	9.5	#DIV/0!
TGGT1_254090	hypothetical protein	0	0	0	13	6	9.5	9.5	#DIV/0!
TGGT1_264120	Myb family DNA-binding domain-containing protein	0	0	0	11	8	9.5	9.5	#DIV/0!
TGGT1_267100	protein phosphatase 2C domain-containing protein	0	0	0	10	9	9.5	9.5	#DIV/0!
TGGT1_267650	hypothetical protein	0	0	0	12	7	9.5	9.5	#DIV/0!
TGGT1_289910	hypothetical protein	0	0	0	9	10	9.5	9.5	#DIV/0!
TGGT1_294270	histone arginine methyltransferase PRMT4/CARM1	0	0	0	11	8	9.5	9.5	#DIV/0!
TGGT1_294898	tetratricopeptide repeat-containing protein	0	0	0	13	6	9.5	9.5	#DIV/0!
TGGT1_304760	RNA recognition motif-containing protein	0	0	0	13	6	9.5	9.5	#DIV/0!
TGGT1_311880	hypothetical protein	0	0	0	11	8	9.5	9.5	#DIV/0!
TGGT1_319940	hypothetical protein	0	0	0	12	7	9.5	9.5	#DIV/0!
TGGT1_209210	hypothetical protein	1	1	1	12	9	10.5	9.5	10.5
TGGT1_209440	hypothetical protein	0	0	0	7	11	9	9	#DIV/0!
TGGT1_211630	hypothetical protein	0	0	0	13	5	9	9	#DIV/0!
TGGT1_220470	hypothetical protein	0	0	0	14	4	9	9	#DIV/0!
TGGT1_225190	hypothetical protein	0	0	0	10	8	9	9	#DIV/0!
TGGT1_231850	serine-threonine phosophatase 2C (PP2C)	0	0	0	13	5	9	9	#DIV/0!
TGGT1_266680	hypothetical protein	0	0	0	10	8	9	9	#DIV/0!
TGGT1_270610	hypothetical protein	0	0	0	13	5	9	9	#DIV/0!
TGGT1_280560	selenide, water dikinase	0	0	0	11	7	9	9	#DIV/0!
TGGT1_285230	PRP38 family protein	0	0	0	12	6	9	9	#DIV/0!
TGGT1_297120	hypothetical protein; IMC44	0	0	0	12	6	9	9	#DIV/0!
TGGT1_306000	AP2 domain transcription factor AP2IX-8	0	0	0	14	4	9	9	#DIV/0!
TGGT1_310930	hypothetical protein	0	0	0	10	8	9	9	#DIV/0!
TGGT1_312140	hypothetical protein	0	0	0	10	8	9	9	#DIV/0!
TGGT1_312230	putative DNA topoisomerase 2	0	0	0	12	6	9	9	#DIV/0!
TGGT1_312660	hypothetical protein	0	0	0	12	6	9	9	#DIV/0!
TGGT1_313380	hypothetical protein	0	0	0	10	8	9	9	#DIV/0!
TGGT1_313580	cytochrome b5 family heme/steroid binding domain-containing protein	0	0	0	11	7	9	9	#DIV/0!
TGGT1_316700	uridine kinase	0	0	0	12	6	9	9	#DIV/0!
TGGT1_227960	PCI domain-containing protein	0	1	0.5	11	8	9.5	9	19
TGGT1_244110	nucleosome assembly protein (nap) protein	0	1	0.5	14	5	9.5	9	19
TGGT1_248120	hypothetical protein	1	0	0.5	13	6	9.5	9	19
TGGT1_226870A	tubulin gamma chain	1	2	1.5	14	7	10.5	9	7
TGGT1_311310	protein phosphatase 2B catalytic subunit, calcineurin family phosphatse superfamily protein	4	2	3	12	12	12	9	4
TGGT1_260240	ccr4-associated factor family protein	3	6	4.5	16	11	13.5	9	3
TGGT1_301440; TGGT1_305860	CDPK1; CDPK3	14	11	12.5	24	19	21.5	9	1.72
TGGT1_201220	zinc finger protein	0	0	0	12	5	8.5	8.5	#DIV/0!
TGGT1_205150	ACR, YagE family COG1723 domain-containing protein	0	0	0	13	4	8.5	8.5	#DIV/0!
TGGT1_212090	hypothetical protein	0	0	0	12	5	8.5	8.5	#DIV/0!
TGGT1_215730	putative Gas41	0	0	0	12	5	8.5	8.5	#DIV/0!
TGGT1_217050	ADA2-A transcriptional co-activator SAGA component	0	0	0	12	5	8.5	8.5	#DIV/0!
TGGT1_219630	flavodoxin domain-containing protein	0	0	0	10	7	8.5	8.5	#DIV/0!
TGGT1_225480	hypothetical protein	0	0	0	12	5	8.5	8.5	#DIV/0!
TGGT1_226850	TBC domain-containing protein	0	0	0	12	5	8.5	8.5	#DIV/0!
TGGT1_229950	putative 26S proteasome regulatory subunit 6b	0	0	0	11	6	8.5	8.5	#DIV/0!
TGGT1_239420	protein kinase	0	0	0	10	7	8.5	8.5	#DIV/0!
TGGT1_246950	AC9	0	0	0	11	6	8.5	8.5	#DIV/0!
TGGT1_248290	WD domain, G-beta repeat-containing protein	0	0	0	13	4	8.5	8.5	#DIV/0!
TGGT1_248700	IMC12	0	0	0	10	7	8.5	8.5	#DIV/0!
TGGT1_250800	AP2 domain transcription factor AP2XII-8	0	0	0	11	6	8.5	8.5	#DIV/0!
TGGT1_262980	hypothetical protein	0	0	0	13	4	8.5	8.5	#DIV/0!
TGGT1_263130	putative citrate synthase	0	0	0	11	6	8.5	8.5	#DIV/0!
TGGT1_263580	bromodomain-containing protein	0	0	0	11	6	8.5	8.5	#DIV/0!
TGGT1_267540	AGC kinase	0	0	0	12	5	8.5	8.5	#DIV/0!
TGGT1_271250	hypothetical protein	0	0	0	11	6	8.5	8.5	#DIV/0!
TGGT1_280540	HEAT repeat-containing protein	0	0	0	8	9	8.5	8.5	#DIV/0!
TGGT1_281570	hypothetical protein	0	0	0	15	2	8.5	8.5	#DIV/0!
TGGT1_313820	putative dynactin p25	0	0	0	10	7	8.5	8.5	#DIV/0!
TGGT1_318620	RNA-directed RNA polymerase	0	0	0	11	6	8.5	8.5	#DIV/0!
TGGT1_255870	WD domain, G-beta repeat-containing protein	2	0	1	10	9	9.5	8.5	9.5
TGGT1_268850; TGGT1_268860	enolase 2; enolase 1	5	3	4	16	9	12.5	8.5	3.125
TGGT1_210280	Ark1	0	0	0	14	2	8	8	#DIV/0!
TGGT1_213610	hypothetical protein	0	0	0	10	6	8	8	#DIV/0!
TGGT1_213820	hypothetical protein	0	0	0	10	6	8	8	#DIV/0!
TGGT1_216020	peptidase family c78 protein	0	0	0	10	6	8	8	#DIV/0!
TGGT1_220190	hypothetical protein	0	0	0	7	9	8	8	#DIV/0!
TGGT1_227000	hypothetical protein	0	0	0	7	9	8	8	#DIV/0!
TGGT1_237110	putative replication factor C subunit 2	0	0	0	10	6	8	8	#DIV/0!
TGGT1_237600	Armadillo/beta-catenin family repeat-containing protein	0	0	0	10	6	8	8	#DIV/0!
TGGT1_240070	RNA recognition motif-containing protein	0	0	0	9	7	8	8	#DIV/0!
TGGT1_243800	putative long-chain fatty acid CoA ligase	0	0	0	11	5	8	8	#DIV/0!
TGGT1_246940	hypothetical protein	0	0	0	11	5	8	8	#DIV/0!
TGGT1_250340	centrin 2	0	0	0	8	8	8	8	#DIV/0!
TGGT1_252420	histone arginine methyltransferase PRMT3	0	0	0	8	8	8	8	#DIV/0!
TGGT1_259520	hypothetical protein	0	0	0	9	7	8	8	#DIV/0!
TGGT1_263340	RNA methyltransferase, TrmH family protein	0	0	0	12	4	8	8	#DIV/0!
TGGT1_263610	hypothetical protein	0	0	0	10	6	8	8	#DIV/0!
TGGT1_264670	DNA polymerase family B protein	0	0	0	12	4	8	8	#DIV/0!
TGGT1_266090	hypothetical protein	0	0	0	10	6	8	8	#DIV/0!
TGGT1_268176	hypothetical protein	0	0	0	11	5	8	8	#DIV/0!
TGGT1_294220	hypothetical protein	0	0	0	9	7	8	8	#DIV/0!
TGGT1_295658	zinc finger in N-recognin protein	0	0	0	11	5	8	8	#DIV/0!
TGGT1_305050	putative calmodulin	0	0	0	7	9	8	8	#DIV/0!
TGGT1_232680	hypothetical protein	1	0	0.5	13	4	8.5	8	17
TGGT1_261010	putative tat-binding family protein	1	2	1.5	11	8	9.5	8	6.33333
TGGT1_265330	putative cell-cycle-associated protein kinase GSK	2	4	3	12	10	11	8	3.66667
TGGT1_233520; TGGT1_216950	ATP-dependent RNA helicase; helicase	7	13	10	26	10	18	8	1.8
TGGT1_203240	hypothetical protein	0	0	0	9	6	7.5	7.5	#DIV/0!
TGGT1_205500	hypothetical protein	0	0	0	6	9	7.5	7.5	#DIV/0!
TGGT1_213870	UBA/TS-N domain-containing protein	0	0	0	10	5	7.5	7.5	#DIV/0!
TGGT1_220230A	leucine rich repeat-containing protein	0	0	0	8	7	7.5	7.5	#DIV/0!
TGGT1_224650	mRNA capping enzyme, beta chain protein	0	0	0	11	4	7.5	7.5	#DIV/0!
TGGT1_228400	WD domain, G-beta repeat-containing protein	0	0	0	12	3	7.5	7.5	#DIV/0!
TGGT1_229140	MaoC family domain-containing protein	0	0	0	10	5	7.5	7.5	#DIV/0!
TGGT1_232360	exonuclease	0	0	0	9	6	7.5	7.5	#DIV/0!
TGGT1_233080	G-patch domain-containing protein	0	0	0	10	5	7.5	7.5	#DIV/0!
TGGT1_236930	hypothetical protein	0	0	0	9	6	7.5	7.5	#DIV/0!
TGGT1_240080	hypothetical protein	0	0	0	11	4	7.5	7.5	#DIV/0!
TGGT1_242670	hypothetical protein	0	0	0	9	6	7.5	7.5	#DIV/0!
TGGT1_246510	protein phosphatase 2a regulatory b subunit (b56 family) protein	0	0	0	12	3	7.5	7.5	#DIV/0!
TGGT1_246720	hypothetical protein	0	0	0	11	4	7.5	7.5	#DIV/0!
TGGT1_258410	PHIL1	0	0	0	11	4	7.5	7.5	#DIV/0!
TGGT1_264430	hypothetical protein	0	0	0	8	7	7.5	7.5	#DIV/0!
TGGT1_269260	hypothetical protein	0	0	0	11	4	7.5	7.5	#DIV/0!
TGGT1_272030B	kelch repeat-containing protein	0	0	0	10	5	7.5	7.5	#DIV/0!
TGGT1_272760	hypothetical protein	0	0	0	8	7	7.5	7.5	#DIV/0!
TGGT1_283510	IAP1	0	0	0	8	7	7.5	7.5	#DIV/0!
TGGT1_290630	AP2 domain transcription factor AP2IX-7	0	0	0	11	4	7.5	7.5	#DIV/0!
TGGT1_310700	serine/threonine phosophatase PP1	0	0	0	9	6	7.5	7.5	#DIV/0!
TGGT1_312380	tetratricopeptide repeat-containing protein	0	0	0	10	5	7.5	7.5	#DIV/0!
TGGT1_319650	3' exoribonuclease family, domain 1 domain-containing protein	0	0	0	10	5	7.5	7.5	#DIV/0!
TGGT1_321410	hypothetical protein	0	1	0.5	8	8	8	7.5	16
TGGT1_263090	14-3-3 protein	1	1	1	9	8	8.5	7.5	8.5
TGGT1_289310	cullin family protein	0	4	2	14	5	9.5	7.5	4.75
TGGT1_262140	putative chain a, pp2a-specific methylesterase apo form (pme)	5	1	3	15	6	10.5	7.5	3.5
TGGT1_288860	RuvB family 2 protein	8	12	10	21	14	17.5	7.5	1.75
TGGT1_216260	putative eukaryotic initiation factor-2B, gamma subunit	9	16	12.5	25	15	20	7.5	1.6
TGGT1_203480	hypothetical protein	0	0	0	12	2	7	7	#DIV/0!
TGGT1_211350	CBS domain-containing protein	0	0	0	11	3	7	7	#DIV/0!
TGGT1_215420	SNARE protein	0	0	0	8	6	7	7	#DIV/0!
TGGT1_221350	Ctr copper transporter family protein	0	0	0	8	6	7	7	#DIV/0!
TGGT1_221540	hypothetical protein	0	0	0	13	1	7	7	#DIV/0!
TGGT1_223580	mediator complex subunit MED4	0	0	0	9	5	7	7	#DIV/0!
TGGT1_226220	IMC9	0	0	0	8	6	7	7	#DIV/0!
TGGT1_228190	putative eukaryotic initiation factor-3, subunit 5	0	0	0	11	3	7	7	#DIV/0!
TGGT1_234520	U2 snRNP auxilliary factor, large subunit, splicing factor subfamily protein	0	0	0	9	5	7	7	#DIV/0!
TGGT1_235740	hypothetical protein	0	0	0	6	8	7	7	#DIV/0!
TGGT1_239130	Tyrosine kinase-like (TKL) protein	0	0	0	10	4	7	7	#DIV/0!
TGGT1_246970	3'-5' exonuclease domain-containing protein	0	0	0	8	6	7	7	#DIV/0!
TGGT1_254900	putative proteasome subunit beta type 2	0	0	0	8	6	7	7	#DIV/0!
TGGT1_255890	pyridine nucleotide-disulfide oxidoreductase domain-containing protein	0	0	0	8	6	7	7	#DIV/0!
TGGT1_257080	3'5'-cyclic nucleotide phosphodiesterase domain-containing protein	0	0	0	8	6	7	7	#DIV/0!
TGGT1_268960	putative 5'-AMP-activated protein kinase subunit beta-1 family protein	0	0	0	7	7	7	7	#DIV/0!
TGGT1_271440	NPL4 family protein	0	0	0	10	4	7	7	#DIV/0!
TGGT1_276930	hypothetical protein	0	0	0	9	5	7	7	#DIV/0!
TGGT1_278815	hypothetical protein	0	0	0	9	5	7	7	#DIV/0!
TGGT1_280590	hypothetical protein	0	0	0	10	4	7	7	#DIV/0!
TGGT1_285660C	DEAD/DEAH box helicase domain-containing protein	0	0	0	9	5	7	7	#DIV/0!
TGGT1_287230	inorganic anion transporter, sulfate permease (SulP) family protein	0	0	0	8	6	7	7	#DIV/0!
TGGT1_293240	triacylglycerol lipase	0	0	0	12	2	7	7	#DIV/0!
TGGT1_295650	hypothetical protein	0	0	0	8	6	7	7	#DIV/0!
TGGT1_297650	Ser/Thr phosphatase family protein	0	0	0	7	7	7	7	#DIV/0!
TGGT1_305820	SGS domain-containing protein	0	0	0	12	2	7	7	#DIV/0!
TGGT1_306020	hypothetical protein	0	0	0	8	6	7	7	#DIV/0!
TGGT1_306310	RecF/RecN/SMC N terminal domain-containing protein	0	0	0	6	8	7	7	#DIV/0!
TGGT1_306560	hypothetical protein	0	0	0	6	8	7	7	#DIV/0!
TGGT1_307830	hypothetical protein	0	0	0	8	6	7	7	#DIV/0!
TGGT1_319640	hypothetical protein	0	0	0	8	6	7	7	#DIV/0!
TGGT1_321340	putative membrane protein	0	0	0	9	5	7	7	#DIV/0!
TGGT1_292220	PCI domain-containing protein	1	1	1	11	5	8	7	8
TGGT1_289750; TGGT1_219820	ribosomal-ubiquitin protein RPL40; putative polyubiquitin UbC	6	5	5.5	12	13	12.5	7	2.27273
TGGT1_290950	putative clathrin heavy chain	15	12	13.5	23	18	20.5	7	1.51852
TGGT1_203710	AP2 domain transcription factor AP2VIIa-4	0	0	0	9	4	6.5	6.5	#DIV/0!
TGGT1_213550	DHHC zinc finger domain-containing protein	0	0	0	11	2	6.5	6.5	#DIV/0!
TGGT1_215010	hypothetical protein	0	0	0	9	4	6.5	6.5	#DIV/0!
TGGT1_226620	hypothetical protein	0	0	0	6	7	6.5	6.5	#DIV/0!
TGGT1_228040	PPIC-type PPIASE domain-containing protein	0	0	0	8	5	6.5	6.5	#DIV/0!
TGGT1_232280	hypothetical protein	0	0	0	8	5	6.5	6.5	#DIV/0!
TGGT1_234505	putative phenylalanyl-tRNA synthetase alpha chain A	0	0	0	9	4	6.5	6.5	#DIV/0!
TGGT1_235380	AC5	0	0	0	9	4	6.5	6.5	#DIV/0!
TGGT1_235440	hypothetical protein	0	0	0	8	5	6.5	6.5	#DIV/0!
TGGT1_246040	MIF4G domain-containing protein	0	0	0	5	8	6.5	6.5	#DIV/0!
TGGT1_250780	Zn-finger in ubiquitin-hydrolases domain-containing protein	0	0	0	9	4	6.5	6.5	#DIV/0!
TGGT1_254520	mediator complex subunit MED11	0	0	0	5	8	6.5	6.5	#DIV/0!
TGGT1_254660	ankyrin repeat-containing protein	0	0	0	9	4	6.5	6.5	#DIV/0!
TGGT1_266690	hypothetical protein	0	0	0	11	2	6.5	6.5	#DIV/0!
TGGT1_268680	hypothetical protein	0	0	0	11	2	6.5	6.5	#DIV/0!
TGGT1_271800	serine esterase (DUF676) protein	0	0	0	4	9	6.5	6.5	#DIV/0!
TGGT1_272710	AP2 domain transcription factor AP2VIII-4	0	0	0	8	5	6.5	6.5	#DIV/0!
TGGT1_278470	hypothetical protein	0	0	0	9	4	6.5	6.5	#DIV/0!
TGGT1_304520	hypothetical protein	0	0	0	7	6	6.5	6.5	#DIV/0!
TGGT1_308870	hypothetical protein	0	0	0	8	5	6.5	6.5	#DIV/0!
TGGT1_309880	hypothetical protein	0	0	0	12	1	6.5	6.5	#DIV/0!
TGGT1_311240	putative DnaJ family chaperone	0	0	0	8	5	6.5	6.5	#DIV/0!
TGGT1_313590A	hypothetical protein	0	0	0	5	8	6.5	6.5	#DIV/0!
TGGT1_321450	Myb family DNA-binding domain-containing protein	0	0	0	7	6	6.5	6.5	#DIV/0!
TGGT1_255510	ankyrin repeat-containing protein	0	1	0.5	10	4	7	6.5	14
TGGT1_261210	putative 26s proteasome subunit p55	0	1	0.5	8	6	7	6.5	14
TGGT1_267080	putative 26S protease regulatory subunit 4	0	1	0.5	8	6	7	6.5	14
TGGT1_287480	hypothetical protein	0	1	0.5	10	4	7	6.5	14
TGGT1_255420	IMC39	2	1	1.5	10	6	8	6.5	5.33333
TGGT1_238950	putative fatty acyl-CoA desaturase	3	2	2.5	11	7	9	6.5	3.6
TGGT1_318410	putative TCP-1 chaperonin	5	9	7	16	11	13.5	6.5	1.92857
TGGT1_208540	DEAD/DEAH box helicase domain-containing protein	0	0	0	5	7	6	6	#DIV/0!
TGGT1_214600	hypothetical protein	0	0	0	7	5	6	6	#DIV/0!
TGGT1_217460	glutaminyl-tRNA synthetase (GlnRS)	0	0	0	9	3	6	6	#DIV/0!
TGGT1_217580	DNA-directed RNA polymerase III RPC6	0	0	0	6	6	6	6	#DIV/0!
TGGT1_219260A	putative cation-transporting ATPase	0	0	0	8	4	6	6	#DIV/0!
TGGT1_219750	putative cytochrome c	0	0	0	6	6	6	6	#DIV/0!
TGGT1_225910	hypothetical protein	0	0	0	7	5	6	6	#DIV/0!
TGGT1_226310	zinc finger (CCCH type) motif-containing protein	0	0	0	10	2	6	6	#DIV/0!
TGGT1_227320	hypothetical protein	0	0	0	7	5	6	6	#DIV/0!
TGGT1_229380	hypothetical protein	0	0	0	7	5	6	6	#DIV/0!
TGGT1_237410	protein phosphatase 2C domain-containing protein	0	0	0	9	3	6	6	#DIV/0!
TGGT1_241010	K+ channel tetramerisation domain-containing protein	0	0	0	6	6	6	6	#DIV/0!
TGGT1_250060	DNA-directed RNA polymerase I RPA12	0	0	0	8	4	6	6	#DIV/0!
TGGT1_254420	phospholipase, patatin family protein	0	0	0	9	3	6	6	#DIV/0!
TGGT1_257310	hypothetical protein	0	0	0	7	5	6	6	#DIV/0!
TGGT1_257380	hypothetical protein	0	0	0	8	4	6	6	#DIV/0!
TGGT1_262410	WD domain, G-beta repeat-containing protein	0	0	0	10	2	6	6	#DIV/0!
TGGT1_265410	G-protein beta WD-40 repeat containing protein	0	0	0	8	4	6	6	#DIV/0!
TGGT1_265870A	pantoate-beta-alanine ligase	0	0	0	7	5	6	6	#DIV/0!
TGGT1_265990	hypothetical protein	0	0	0	6	6	6	6	#DIV/0!
TGGT1_267510	hypothetical protein	0	0	0	6	6	6	6	#DIV/0!
TGGT1_269442	putative calmodulin	0	0	0	6	6	6	6	#DIV/0!
TGGT1_269480	adaptor complexes medium subunit family protein	0	0	0	8	4	6	6	#DIV/0!
TGGT1_281950	putative membrane protein	0	0	0	8	4	6	6	#DIV/0!
TGGT1_283520	hypothetical protein	0	0	0	10	2	6	6	#DIV/0!
TGGT1_293820	calpain family cysteine protease domain-containing protein	0	0	0	8	4	6	6	#DIV/0!
TGGT1_295410	transcription initiation factor TFIID complex subunit TAF6	0	0	0	8	4	6	6	#DIV/0!
TGGT1_306490	hypothetical protein	0	0	0	7	5	6	6	#DIV/0!
TGGT1_307850	6-phosphogluconate dehydrogenase	0	0	0	8	4	6	6	#DIV/0!
TGGT1_309210	putative peroxiredoxin 6	0	0	0	7	5	6	6	#DIV/0!
TGGT1_314875	RIC1 protein	0	0	0	10	2	6	6	#DIV/0!
TGGT1_321600	hypothetical protein	0	0	0	10	2	6	6	#DIV/0!
TGGT1_366480	phosphofructokinase	0	0	0	8	4	6	6	#DIV/0!
TGGT1_232180	UBA/TS-N domain-containing protein	0	1	0.5	9	4	6.5	6	13
TGGT1_251810	putative translation initiation factor eIF-5A	0	1	0.5	8	5	6.5	6	13
TGGT1_252290	putative importin alpha	1	1	1	11	3	7	6	7
TGGT1_222160	aldehyde dehydrogenase	2	1	1.5	14	1	7.5	6	5
TGGT1_320480	Rab11b	3	6	4.5	11	10	10.5	6	2.33333
TGGT1_209600	hypothetical protein	18	18	18	26	22	24	6	1.33333
TGGT1_201200	zinc finger (CCCH type) motif-containing protein	0	0	0	8	3	5.5	5.5	#DIV/0!
TGGT1_205650	AP2 domain transcription factor AP2VIIa-3	0	0	0	9	2	5.5	5.5	#DIV/0!
TGGT1_206670	hypothetical protein	0	0	0	9	2	5.5	5.5	#DIV/0!
TGGT1_207590	protein phosphatase 2C domain-containing protein	0	0	0	8	3	5.5	5.5	#DIV/0!
TGGT1_224270	hypothetical protein	0	0	0	4	7	5.5	5.5	#DIV/0!
TGGT1_225540	hypothetical protein	0	0	0	9	2	5.5	5.5	#DIV/0!
TGGT1_231940	ThiF family protein	0	0	0	5	6	5.5	5.5	#DIV/0!
TGGT1_244690	hypothetical protein	0	0	0	9	2	5.5	5.5	#DIV/0!
TGGT1_247040	hypothetical protein	0	0	0	7	4	5.5	5.5	#DIV/0!
TGGT1_255450	IMC31	0	0	0	8	3	5.5	5.5	#DIV/0!
TGGT1_256920	phosphatidylinositol-4-phosphate 5-Kinase	0	0	0	8	3	5.5	5.5	#DIV/0!
TGGT1_257760	hypothetical protein	0	0	0	9	2	5.5	5.5	#DIV/0!
TGGT1_260680	putative small subunit DNA primase	0	0	0	8	3	5.5	5.5	#DIV/0!
TGGT1_262680	hypothetical protein	0	0	0	7	4	5.5	5.5	#DIV/0!
TGGT1_269740	R3H domain-containing protein	0	0	0	8	3	5.5	5.5	#DIV/0!
TGGT1_272400	casein kinase ii regulatory subunit protein	0	0	0	8	3	5.5	5.5	#DIV/0!
TGGT1_277895	ubiquitin carboxyl-terminal hydrolase	0	0	0	10	1	5.5	5.5	#DIV/0!
TGGT1_280770	regulator of chromosome condensation (RCC1) repeat-containing protein	0	0	0	7	4	5.5	5.5	#DIV/0!
TGGT1_286500	hypothetical protein	0	0	0	5	6	5.5	5.5	#DIV/0!
TGGT1_288740	putative L-asparaginase	0	0	0	7	4	5.5	5.5	#DIV/0!
TGGT1_288890	hypothetical protein	0	0	0	6	5	5.5	5.5	#DIV/0!
TGGT1_297080	pyridoxal kinase	0	0	0	7	4	5.5	5.5	#DIV/0!
TGGT1_300290	SNARE domain-containing protein	0	0	0	6	5	5.5	5.5	#DIV/0!
TGGT1_310560	hypothetical protein	0	0	0	6	5	5.5	5.5	#DIV/0!
TGGT1_313060	putative eukaryotic translation initiation factor 2B	0	0	0	6	5	5.5	5.5	#DIV/0!
TGGT1_313310	DnaJ domain-containing protein	0	0	0	7	4	5.5	5.5	#DIV/0!
TGGT1_313590B	hypothetical protein	0	0	0	8	3	5.5	5.5	#DIV/0!
TGGT1_313665	hypothetical protein	0	0	0	5	6	5.5	5.5	#DIV/0!
TGGT1_319930	hypothetical protein	0	0	0	6	5	5.5	5.5	#DIV/0!
TGGT1_320160B	hypothetical protein	0	0	0	9	2	5.5	5.5	#DIV/0!
TGGT1_220260	hypothetical protein	0	1	0.5	6	6	6	5.5	12
TGGT1_260380	hypothetical protein	0	1	0.5	8	4	6	5.5	12
TGGT1_221610	ubiquitin carboxyl-terminal hydrolase	2	0	1	8	5	6.5	5.5	6.5
TGGT1_312110	apicoplast-associated thioredoxin family protein Atrx1	0	2	1	9	4	6.5	5.5	6.5
TGGT1_243540	WD domain, G-beta repeat-containing protein	2	1	1.5	10	4	7	5.5	4.66667
TGGT1_313390	ribosomal protein RPL6	1	3	2	7	8	7.5	5.5	3.75
TGGT1_226030; TGGT1_228420	AGC kinase; protein kinase, cAMP-dependent, catalytic chain	3	4	3.5	12	6	9	5.5	2.57143
TGGT1_235490	hypothetical protein	4	3	3.5	11	7	9	5.5	2.57143
TGGT1_290200	NAD/NADP octopine/nopaline dehydrogenase, alpha-helical domain-containing protein	8	10	9	17	12	14.5	5.5	1.61111
TGGT1_203690	AP2 domain transcription factor AP2VIIa-5	0	0	0	7	3	5	5	#DIV/0!
TGGT1_204280	putative cell-cycle-associated protein kinase DYRK	0	0	0	6	4	5	5	#DIV/0!
TGGT1_207770	PCI domain-containing protein	0	0	0	8	2	5	5	#DIV/0!
TGGT1_207960	hypothetical protein	0	0	0	5	5	5	5	#DIV/0!
TGGT1_211730	histone lysine methyltransferase SET8	0	0	0	9	1	5	5	#DIV/0!
TGGT1_213740	hypothetical protein	0	0	0	8	2	5	5	#DIV/0!
TGGT1_217555	hypothetical protein	0	0	0	5	5	5	5	#DIV/0!
TGGT1_218920	putative proteasome subunit beta type	0	0	0	5	5	5	5	#DIV/0!
TGGT1_219120	zinc finger (CCCH type) motif-containing protein	0	0	0	6	4	5	5	#DIV/0!
TGGT1_220175	hypothetical protein	0	0	0	6	4	5	5	#DIV/0!
TGGT1_222952	phosphohistidine phosphatase	0	0	0	8	2	5	5	#DIV/0!
TGGT1_224190	cation-transporting atpase family protein	0	0	0	7	3	5	5	#DIV/0!
TGGT1_225500	hypothetical protein	0	0	0	4	6	5	5	#DIV/0!
TGGT1_231920	oxidoreductase, short chain dehydrogenase/reductase family protein	0	0	0	3	7	5	5	#DIV/0!
TGGT1_235540	putative eukaryotic initiation factor-2 beta	0	0	0	8	2	5	5	#DIV/0!
TGGT1_249620	histone deacetylase HDAC2	0	0	0	8	2	5	5	#DIV/0!
TGGT1_253000	ELMO/CED-12 family protein	0	0	0	8	2	5	5	#DIV/0!
TGGT1_260490	hypothetical protein	0	0	0	9	1	5	5	#DIV/0!
TGGT1_261450	hypothetical protein	0	0	0	7	3	5	5	#DIV/0!
TGGT1_264830	hypothetical protein	0	0	0	7	3	5	5	#DIV/0!
TGGT1_269250	Mov34/MPN/PAD-1 family protein	0	0	0	6	4	5	5	#DIV/0!
TGGT1_270250	dense granule protein GRA1	0	0	0	6	4	5	5	#DIV/0!
TGGT1_275670	IMC15	0	0	0	8	2	5	5	#DIV/0!
TGGT1_285210	hypothetical protein	0	0	0	6	4	5	5	#DIV/0!
TGGT1_285780	hypothetical protein	0	0	0	9	1	5	5	#DIV/0!
TGGT1_286240	putative kelch repeat protein	0	0	0	6	4	5	5	#DIV/0!
TGGT1_293050	sybindin family protein	0	0	0	8	2	5	5	#DIV/0!
TGGT1_293670	transcription elongation factor A TFIIS	0	0	0	5	5	5	5	#DIV/0!
TGGT1_294710	RNA recognition motif-containing protein	0	0	0	8	2	5	5	#DIV/0!
TGGT1_297180	hypothetical protein	0	0	0	7	3	5	5	#DIV/0!
TGGT1_309380	Nuf2	0	0	0	5	5	5	5	#DIV/0!
TGGT1_311060	metal-dependent phosphohydrolase HD domain-containing protein	0	0	0	7	3	5	5	#DIV/0!
TGGT1_315530	hypothetical protein	0	0	0	8	2	5	5	#DIV/0!
TGGT1_316660	cullin family protein	0	0	0	3	7	5	5	#DIV/0!
TGGT1_234230	hypothetical protein	1	0	0.5	7	4	5.5	5	11
TGGT1_271970	glideosome-associated protein with multiple-membrane spans GAPM3	1	0	0.5	7	4	5.5	5	11
TGGT1_289980	HAD hydrolase, family IIA protein	1	1	1	8	4	6	5	6
TGGT1_315150	putative eukaryotic initiation factor-4E	1	1	1	8	4	6	5	6
TGGT1_217820	PCI domain-containing protein	2	1	1.5	7	6	6.5	5	4.33333
TGGT1_227290	histone deacetylase HDAC3	1	3	2	7	7	7	5	3.5
TGGT1_314810	ribosomal protein RPL7	2	2	2	11	3	7	5	3.5
TGGT1_259660	orotate phosphoribosyltransferase	2	5	3.5	9	8	8.5	5	2.42857
TGGT1_263500	putative vacuolar protein sorting-associated protein 26	1	6	3.5	9	8	8.5	5	2.42857
TGGT1_280610	signal recognition particle receptor alpha subunit	4	3	3.5	12	5	8.5	5	2.42857
TGGT1_213350	ribosomal protein RPS15	9	7	8	11	15	13	5	1.625
TGGT1_266990	beta-COP	12	14	13	24	12	18	5	1.38462
TGGT1_216880	guanine nucleotide-binding protein	12	17	14.5	25	14	19.5	5	1.34483
TGGT1_205558	NAC domain-containing protein	0	0	0	6	3	4.5	4.5	#DIV/0!
TGGT1_205750	histone deacetylase complex subunit Sin3	0	0	0	7	2	4.5	4.5	#DIV/0!
TGGT1_213710	WD domain, G-beta repeat-containing protein	0	0	0	6	3	4.5	4.5	#DIV/0!
TGGT1_216470	hypothetical protein	0	0	0	4	5	4.5	4.5	#DIV/0!
TGGT1_218300	zinc finger (CCCH type) motif-containing protein	0	0	0	7	2	4.5	4.5	#DIV/0!
TGGT1_218570	Nin one binding (NOB1) Zn-ribbon family protein	0	0	0	6	3	4.5	4.5	#DIV/0!
TGGT1_219280	actin like protein ALP1	0	0	0	7	2	4.5	4.5	#DIV/0!
TGGT1_219520	histone arginine methyltransferase PRMT1	0	0	0	7	2	4.5	4.5	#DIV/0!
TGGT1_220230B	leucine rich repeat-containing protein	0	0	0	6	3	4.5	4.5	#DIV/0!
TGGT1_220430	hypothetical protein	0	0	0	5	4	4.5	4.5	#DIV/0!
TGGT1_224720	SPOC domain-containing protein	0	0	0	4	5	4.5	4.5	#DIV/0!
TGGT1_224950	CDPK5	0	0	0	7	2	4.5	4.5	#DIV/0!
TGGT1_225000	hypothetical protein	0	0	0	6	3	4.5	4.5	#DIV/0!
TGGT1_226950	IgA-specific metalloendopeptidase	0	0	0	5	4	4.5	4.5	#DIV/0!
TGGT1_226980	hypothetical protein	0	0	0	6	3	4.5	4.5	#DIV/0!
TGGT1_228200	vacuolar (h+)-atpase g subunit protein	0	0	0	4	5	4.5	4.5	#DIV/0!
TGGT1_230450	bifunctional GMP synthase/glutamine amidotransferase protein	0	0	0	4	5	4.5	4.5	#DIV/0!
TGGT1_232010	protein phosphatase 2C domain-containing protein	0	0	0	6	3	4.5	4.5	#DIV/0!
TGGT1_234270	hypothetical protein	0	0	0	6	3	4.5	4.5	#DIV/0!
TGGT1_241170	hypothetical protein	0	0	0	7	2	4.5	4.5	#DIV/0!
TGGT1_244680	hypothetical protein	0	0	0	7	2	4.5	4.5	#DIV/0!
TGGT1_245720	SWI2/SNF2-containing protein	0	0	0	4	5	4.5	4.5	#DIV/0!
TGGT1_246460	hypothetical protein	0	0	0	6	3	4.5	4.5	#DIV/0!
TGGT1_247050	hypothetical protein	0	0	0	4	5	4.5	4.5	#DIV/0!
TGGT1_248250	putative translation initiation factor IF-2	0	0	0	5	4	4.5	4.5	#DIV/0!
TGGT1_248980	NudC family protein	0	0	0	7	2	4.5	4.5	#DIV/0!
TGGT1_253470	IMC13	0	0	0	6	3	4.5	4.5	#DIV/0!
TGGT1_260420	HEC/Ndc80p family protein	0	0	0	7	2	4.5	4.5	#DIV/0!
TGGT1_262450	hypothetical protein	0	0	0	6	3	4.5	4.5	#DIV/0!
TGGT1_267500	TSC1/CBAP	0	0	0	5	4	4.5	4.5	#DIV/0!
TGGT1_268182	hypothetical protein	0	0	0	7	2	4.5	4.5	#DIV/0!
TGGT1_269650	FFD and TFG box motifs protein	0	0	0	5	4	4.5	4.5	#DIV/0!
TGGT1_273490	putative glutamine synthetase, type I	0	0	0	7	2	4.5	4.5	#DIV/0!
TGGT1_278280	WD domain, G-beta repeat-containing protein	0	0	0	4	5	4.5	4.5	#DIV/0!
TGGT1_292120	membrane occupation and recognition nexus protein MORN2	0	0	0	6	3	4.5	4.5	#DIV/0!
TGGT1_293690	profilin PRF	0	0	0	5	4	4.5	4.5	#DIV/0!
TGGT1_294040	putative KDEL endoplasmic reticulum proteinretention receptor 2 (KDELR2)	0	0	0	5	4	4.5	4.5	#DIV/0!
TGGT1_297060	phosphoglycerate mutase PGMII	0	0	0	6	3	4.5	4.5	#DIV/0!
TGGT1_299030	RNA recognition motif 2 protein	0	0	0	6	3	4.5	4.5	#DIV/0!
TGGT1_305800	6-pyruvoyl tetrahydrobiopterin synthase	0	0	0	6	3	4.5	4.5	#DIV/0!
TGGT1_306920	hypothetical protein	0	0	0	6	3	4.5	4.5	#DIV/0!
TGGT1_313280	WD domain, G-beta repeat-containing protein	0	0	0	8	1	4.5	4.5	#DIV/0!
TGGT1_315720	Smg-4/UPF3 family protein	0	0	0	6	3	4.5	4.5	#DIV/0!
TGGT1_319880	MORN repeat-containing protein	0	0	0	5	4	4.5	4.5	#DIV/0!
TGGT1_321440	SWI2/SNF2 ISWI-like SANT	0	0	0	6	3	4.5	4.5	#DIV/0!
TGGT1_305290	putative vacuolar atp synthase subunit e	0	1	0.5	7	3	5	4.5	10
TGGT1_228290	phospholipase/carboxylesterase	3	2	2.5	6	8	7	4.5	2.8
TGGT1_315620	putative vacuolar ATP synthase subunit C	2	3	2.5	9	5	7	4.5	2.8
TGGT1_202530	aspartate-tRNA ligase	2	4	3	7	8	7.5	4.5	2.5
TGGT1_306210	RNA polymerase II accessory factor CDC73	4	6	5	12	7	9.5	4.5	1.9
TGGT1_240870	putative beta adaptin protein	3	8	5.5	13	7	10	4.5	1.81818
TGGT1_227030	hypothetical protein	8	10	9	14	13	13.5	4.5	1.5
TGGT1_202360	putative methylase	0	0	0	7	1	4	4	#DIV/0!
TGGT1_203665	hypothetical protein	0	0	0	7	1	4	4	#DIV/0!
TGGT1_206680	hypothetical protein	0	0	0	7	1	4	4	#DIV/0!
TGGT1_211410	translation initiation factor sui1 protein	0	0	0	4	4	4	4	#DIV/0!
TGGT1_213072	Sec1 family protein	0	0	0	5	3	4	4	#DIV/0!
TGGT1_219690	hypothetical protein	0	0	0	4	4	4	4	#DIV/0!
TGGT1_221990	hypothetical protein	0	0	0	7	1	4	4	#DIV/0!
TGGT1_222360	hypothetical protein	0	0	0	2	6	4	4	#DIV/0!
TGGT1_223450B	ubiquitin carboxyl-terminal hydrolase	0	0	0	6	2	4	4	#DIV/0!
TGGT1_224600	GTP binding protein	0	0	0	4	4	4	4	#DIV/0!
TGGT1_226910	Amylo-alpha-1,6-glucosidase	0	0	0	7	1	4	4	#DIV/0!
TGGT1_231590	SGS domain-containing protein	0	0	0	5	3	4	4	#DIV/0!
TGGT1_234640	hypothetical protein	0	0	0	8	0	4	4	#DIV/0!
TGGT1_237000	putative polyphosphoinositide binding protein	0	0	0	7	1	4	4	#DIV/0!
TGGT1_238410	hypothetical protein	0	0	0	5	3	4	4	#DIV/0!
TGGT1_242415	histone lysine-specific demethylase	0	0	0	5	3	4	4	#DIV/0!
TGGT1_248850	methionine aminopeptidase	0	0	0	3	5	4	4	#DIV/0!
TGGT1_253910	hypothetical protein	0	0	0	3	5	4	4	#DIV/0!
TGGT1_254390	CRAL/TRIO domain-containing protein	0	0	0	6	2	4	4	#DIV/0!
TGGT1_254690	phospholipase/carboxylesterase	0	0	0	6	2	4	4	#DIV/0!
TGGT1_255350	putative ATPase	0	0	0	8	0	4	4	#DIV/0!
TGGT1_259880	hypothetical protein	0	0	0	8	0	4	4	#DIV/0!
TGGT1_260140	phosphomannose isomerase type I protein	0	0	0	6	2	4	4	#DIV/0!
TGGT1_261430	hypothetical protein	0	0	0	6	2	4	4	#DIV/0!
TGGT1_262700	tetratricopeptide repeat-containing protein	0	0	0	4	4	4	4	#DIV/0!
TGGT1_263480	sodium/hydrogen exchanger 3 protein	0	0	0	6	2	4	4	#DIV/0!
TGGT1_265280	hypothetical protein	0	0	0	4	4	4	4	#DIV/0!
TGGT1_266450	lysine decarboxylase family protein	0	0	0	7	1	4	4	#DIV/0!
TGGT1_267660	hypothetical protein	0	0	0	7	1	4	4	#DIV/0!
TGGT1_267670	hypothetical protein	0	0	0	6	2	4	4	#DIV/0!
TGGT1_269900	WD domain, G-beta repeat-containing protein	0	0	0	5	3	4	4	#DIV/0!
TGGT1_272040	WD domain, G-beta repeat-containing protein	0	0	0	5	3	4	4	#DIV/0!
TGGT1_273380	ion channel protein	0	0	0	5	3	4	4	#DIV/0!
TGGT1_275410	Proteasome/cyclosome repeat-containing protein	0	0	0	6	2	4	4	#DIV/0!
TGGT1_278205	hypothetical protein	0	0	0	6	2	4	4	#DIV/0!
TGGT1_279360	hypothetical protein	0	0	0	6	2	4	4	#DIV/0!
TGGT1_279410	hypothetical protein	0	0	0	8	0	4	4	#DIV/0!
TGGT1_285660A	DEAD/DEAH box helicase domain-containing protein	0	0	0	6	2	4	4	#DIV/0!
TGGT1_286550	hypothetical protein	0	0	0	2	6	4	4	#DIV/0!
TGGT1_287160	internal kinesin motor domain protein	0	0	0	5	3	4	4	#DIV/0!
TGGT1_288440	NEK kinase	0	0	0	4	4	4	4	#DIV/0!
TGGT1_292055	CDPK8	0	0	0	4	4	4	4	#DIV/0!
TGGT1_299250	hypothetical protein	0	0	0	6	2	4	4	#DIV/0!
TGGT1_300310	26S proteasome regulatory subunit, S6a family AAA ATpase	0	0	0	5	3	4	4	#DIV/0!
TGGT1_301010	putative serine/threonine protein phosphatase	0	0	0	7	1	4	4	#DIV/0!
TGGT1_309730	thioredoxin reductase	0	0	0	7	1	4	4	#DIV/0!
TGGT1_309850	insulin-degrading enzyme	0	0	0	6	2	4	4	#DIV/0!
TGGT1_310280	Phosphoethanolamine-cytidyltransferase	0	0	0	5	3	4	4	#DIV/0!
TGGT1_312400	putative exosomal 3'-5' exoribonuclease complex subunit	0	0	0	4	4	4	4	#DIV/0!
TGGT1_313570	regulator of chromosome condensation (RCC1) repeat-containing protein	0	0	0	7	1	4	4	#DIV/0!
TGGT1_313810	transcription initiation factor TFIID complex subunit TAF8	0	0	0	7	1	4	4	#DIV/0!
TGGT1_314390	hypothetical protein	0	0	0	3	5	4	4	#DIV/0!
TGGT1_314700	hypothetical protein	0	0	0	5	3	4	4	#DIV/0!
TGGT1_316220	mediator complex subunit MED6	0	0	0	4	4	4	4	#DIV/0!
TGGT1_321520	hypothetical protein	0	0	0	6	2	4	4	#DIV/0!
TGGT1_321500	RNA recognition motif-containing protein	1	4	2.5	8	5	6.5	4	2.6
TGGT1_317720	putative eukaryotic translation initiation factor 3 subunit 7	3	3	3	12	2	7	4	2.33333
TGGT1_209190	ABC transporter transmembrane region domain-containing protein	3	5	4	10	6	8	4	2
TGGT1_243950	putative prohibitin	4	5	4.5	9	8	8.5	4	1.88889
TGGT1_265520	hypothetical protein	6	4	5	11	7	9	4	1.8
TGGT1_236570	lysine decarboxylase family protein	5	6	5.5	11	8	9.5	4	1.72727
TGGT1_259240	ribosomal protein RPS21	6	6	6	11	9	10	4	1.66667
TGGT1_253290	valyl-tRNA synthetase	14	14	14	22	14	18	4	1.28571
TGGT1_313010	DEAD (Asp-Glu-Ala-Asp) box polypeptide DDX6	49	48	48.5	64	41	52.5	4	1.08247
TGGT1_201760	hypothetical protein	0	0	0	4	3	3.5	3.5	#DIV/0!
TGGT1_203220	DEAD/DEAH box helicase domain-containing protein	0	0	0	3	4	3.5	3.5	#DIV/0!
TGGT1_204120	hypothetical protein	0	0	0	5	2	3.5	3.5	#DIV/0!
TGGT1_208530	nicotinate phosphoribosyltransferase	0	0	0	4	3	3.5	3.5	#DIV/0!
TGGT1_218530	proteasome-interacting thioredoxin domain-containing protein	0	0	0	2	5	3.5	3.5	#DIV/0!
TGGT1_219310	DnaK family protein	0	0	0	4	3	3.5	3.5	#DIV/0!
TGGT1_220170	hypothetical protein	0	0	0	2	5	3.5	3.5	#DIV/0!
TGGT1_221910	AN1 family Zinc finger domain-containing protein	0	0	0	4	3	3.5	3.5	#DIV/0!
TGGT1_223140	tRNA binding domain-containing protein	0	0	0	5	2	3.5	3.5	#DIV/0!
TGGT1_223880	zinc finger, C3HC4 type (RING finger) domain-containing protein	0	0	0	6	1	3.5	3.5	#DIV/0!
TGGT1_224900	putative adenylate kinase	0	0	0	2	5	3.5	3.5	#DIV/0!
TGGT1_226600	putative syntaxin 5	0	0	0	5	2	3.5	3.5	#DIV/0!
TGGT1_229790	hypothetical protein	0	0	0	4	3	3.5	3.5	#DIV/0!
TGGT1_232500	hypothetical protein	0	0	0	4	3	3.5	3.5	#DIV/0!
TGGT1_233120	AP2 domain transcription factor AP2VIII-2	0	0	0	6	1	3.5	3.5	#DIV/0!
TGGT1_234430	hypothetical protein	0	0	0	6	1	3.5	3.5	#DIV/0!
TGGT1_240590	DNA-directed RNA polymerase II RPB5	0	0	0	3	4	3.5	3.5	#DIV/0!
TGGT1_243750	tetratricopeptide repeat-containing protein	0	0	0	7	0	3.5	3.5	#DIV/0!
TGGT1_247930	SNARE domain-containing protein	0	0	0	5	2	3.5	3.5	#DIV/0!
TGGT1_249350	esterase/lipase/thioesterase domain-containing protein	0	0	0	4	3	3.5	3.5	#DIV/0!
TGGT1_249550	hypothetical protein	0	0	0	5	2	3.5	3.5	#DIV/0!
TGGT1_249780	hypothetical protein	0	0	0	5	2	3.5	3.5	#DIV/0!
TGGT1_251890	hypothetical protein	0	0	0	6	1	3.5	3.5	#DIV/0!
TGGT1_254280	DNA-directed RNA polymerase III RPC9	0	0	0	5	2	3.5	3.5	#DIV/0!
TGGT1_257020	hypothetical protein	0	0	0	5	2	3.5	3.5	#DIV/0!
TGGT1_257070	hypothetical protein	0	0	0	6	1	3.5	3.5	#DIV/0!
TGGT1_257560	WD domain, G-beta repeat-containing protein	0	0	0	6	1	3.5	3.5	#DIV/0!
TGGT1_261540	DNA-directed RNA polymerase I RPAC2	0	0	0	3	4	3.5	3.5	#DIV/0!
TGGT1_263060	Proteasome/cyclosome repeat-containing protein	0	0	0	6	1	3.5	3.5	#DIV/0!
TGGT1_266800	putative integral membrane protein	0	0	0	7	0	3.5	3.5	#DIV/0!
TGGT1_268750	putative peptidyl-prolyl cis-trans isomerase E	0	0	0	2	5	3.5	3.5	#DIV/0!
TGGT1_270190	protein phosphatase 2C domain-containing protein	0	0	0	5	2	3.5	3.5	#DIV/0!
TGGT1_270880	RNA recognition motif-containing protein	0	0	0	4	3	3.5	3.5	#DIV/0!
TGGT1_270890	hypothetical protein	0	0	0	5	2	3.5	3.5	#DIV/0!
TGGT1_274070	ThiF family protein	0	0	0	5	2	3.5	3.5	#DIV/0!
TGGT1_278530	putative multiprotein bridging factor type 1 family transcriptional co-activator	0	0	0	5	2	3.5	3.5	#DIV/0!
TGGT1_287260	hypothetical protein	0	0	0	7	0	3.5	3.5	#DIV/0!
TGGT1_288210	PUL domain-containing protein	0	0	0	5	2	3.5	3.5	#DIV/0!
TGGT1_288630	putative nucleosome assembly protein (NAP)	0	0	0	5	2	3.5	3.5	#DIV/0!
TGGT1_289100	hypothetical protein	0	0	0	3	4	3.5	3.5	#DIV/0!
TGGT1_294340	TSC6	0	0	0	6	1	3.5	3.5	#DIV/0!
TGGT1_298600	leucine zipper-like transcriptional regulator	0	0	0	5	2	3.5	3.5	#DIV/0!
TGGT1_309250	hypothetical protein	0	0	0	7	0	3.5	3.5	#DIV/0!
TGGT1_309920	hypothetical protein	0	0	0	6	1	3.5	3.5	#DIV/0!
TGGT1_311320	hypothetical protein	0	0	0	4	3	3.5	3.5	#DIV/0!
TGGT1_313290	MORN repeat-containing protein	0	0	0	4	3	3.5	3.5	#DIV/0!
TGGT1_315280	hypothetical protein	0	0	0	2	5	3.5	3.5	#DIV/0!
TGGT1_315950	zinc finger, C3HC4 type (RING finger) domain-containing protein	0	0	0	6	1	3.5	3.5	#DIV/0!
TGGT1_318760	hypothetical protein	0	0	0	5	2	3.5	3.5	#DIV/0!
TGGT1_320740	hypothetical protein	0	0	0	6	1	3.5	3.5	#DIV/0!
TGGT1_321550	hypothetical protein	0	0	0	6	1	3.5	3.5	#DIV/0!
TGGT1_202500	GAPM1a	0	2	1	7	2	4.5	3.5	4.5
TGGT1_237820	ISP2	1	1	1	5	4	4.5	3.5	4.5
TGGT1_313930	transmembrane protein	1	1	1	6	3	4.5	3.5	4.5
TGGT1_253700	transporter, major facilitator family protein	2	3	2.5	8	4	6	3.5	2.4
TGGT1_294770	Armadillo/beta-catenin family repeat-containing protein	5	6	5.5	10	8	9	3.5	1.63636
TGGT1_234450	ribosomal protein RPS15A	4	10	7	12	9	10.5	3.5	1.5
TGGT1_263050	ribosomal protein RPL13	8	9	8.5	12	12	12	3.5	1.41176
TGGT1_221522	adaptor complexes medium subunit family protein	15	9	12	15	16	15.5	3.5	1.29167
TGGT1_316400B	alpha tubulin TUBA1	30	30	30	35	32	33.5	3.5	1.11667
TGGT1_203300	hypothetical protein	0	0	0	4	2	3	3	#DIV/0!
TGGT1_203860	hypothetical protein	0	0	0	4	2	3	3	#DIV/0!
TGGT1_211600	hypothetical protein	0	0	0	4	2	3	3	#DIV/0!
TGGT1_214470	Ulp1 protease family, C-terminal catalytic domain-containing protein	0	0	0	3	3	3	3	#DIV/0!
TGGT1_214590	micro-fibrillar-associated protein 1	0	0	0	3	3	3	3	#DIV/0!
TGGT1_214620	putative hypoxia- inducible factor prolyl hydroxylase (phd2)	0	0	0	5	1	3	3	#DIV/0!
TGGT1_214630	hypothetical protein	0	0	0	4	2	3	3	#DIV/0!
TGGT1_215230	RNA recognition motif-containing protein	0	0	0	5	1	3	3	#DIV/0!
TGGT1_217350	putative methyltransferase MTA70	0	0	0	6	0	3	3	#DIV/0!
TGGT1_219290	putative F-actin-capping protein subunit beta	0	0	0	5	1	3	3	#DIV/0!
TGGT1_219600	hypothetical protein	0	0	0	4	2	3	3	#DIV/0!
TGGT1_220160	WD domain-containing protein	0	0	0	3	3	3	3	#DIV/0!
TGGT1_220450	ribonuclease HI protein	0	0	0	5	1	3	3	#DIV/0!
TGGT1_220920	hypothetical protein	0	0	0	3	3	3	3	#DIV/0!
TGGT1_221200B	CW-type Zinc Finger protein	0	0	0	4	2	3	3	#DIV/0!
TGGT1_226870B	tubulin gamma chain	0	0	0	3	3	3	3	#DIV/0!
TGGT1_228340	hypothetical protein	0	0	0	2	4	3	3	#DIV/0!
TGGT1_230380	protein translocation complex, SEC61 gamma subunit	0	0	0	3	3	3	3	#DIV/0!
TGGT1_230820	hypothetical protein	0	0	0	1	5	3	3	#DIV/0!
TGGT1_232430	hypothetical protein	0	0	0	3	3	3	3	#DIV/0!
TGGT1_234310	hypothetical protein	0	0	0	4	2	3	3	#DIV/0!
TGGT1_234490	kelch repeat-containing protein	0	0	0	4	2	3	3	#DIV/0!
TGGT1_236080	replication factor-a protein 1 (rpa1) subfamily protein	0	0	0	4	2	3	3	#DIV/0!
TGGT1_241880	3'5'-cyclic nucleotide phosphodiesterase domain-containing protein	0	0	0	4	2	3	3	#DIV/0!
TGGT1_243460	hypothetical protein	0	0	0	3	3	3	3	#DIV/0!
TGGT1_245520	hypothetical protein	0	0	0	4	2	3	3	#DIV/0!
TGGT1_245710	putative phosphatidylinositol-4-phosphate 5-kinase	0	0	0	4	2	3	3	#DIV/0!
TGGT1_246670	hypothetical protein	0	0	0	4	2	3	3	#DIV/0!
TGGT1_250880	kinase, pfkB family protein	0	0	0	4	2	3	3	#DIV/0!
TGGT1_251620	putative flap structure-specific endonuclease 1	0	0	0	4	2	3	3	#DIV/0!
TGGT1_252510	hypothetical protein	0	0	0	2	4	3	3	#DIV/0!
TGGT1_252850; TGGT1_410140; TGGT1_410130	initiation factor, subunit 2 family protein (all)	0	0	0	5	1	3	3	#DIV/0!
TGGT1_253490	hypothetical protein	0	0	0	5	1	3	3	#DIV/0!
TGGT1_254120	putative autophagy-related protein 8 atg8	0	0	0	5	1	3	3	#DIV/0!
TGGT1_255210	ATPase, AAA family protein	0	0	0	4	2	3	3	#DIV/0!
TGGT1_255220	AP2 domain transcription factor AP2VIIb-3	0	0	0	4	2	3	3	#DIV/0!
TGGT1_255700	hypothetical protein	0	0	0	4	2	3	3	#DIV/0!
TGGT1_257430	hypothetical protein	0	0	0	3	3	3	3	#DIV/0!
TGGT1_257520	synaptobrevin protein	0	0	0	3	3	3	3	#DIV/0!
TGGT1_257710	actin-like protein ALP 5	0	0	0	4	2	3	3	#DIV/0!
TGGT1_259200A	Na+/H+ exchanger NHE1	0	0	0	2	4	3	3	#DIV/0!
TGGT1_260370	AtPH1 family protein	0	0	0	1	5	3	3	#DIV/0!
TGGT1_260820	ISP1	0	0	0	4	2	3	3	#DIV/0!
TGGT1_271290	hypothetical protein	0	0	0	6	0	3	3	#DIV/0!
TGGT1_272383	hypothetical protein	0	0	0	4	2	3	3	#DIV/0!
TGGT1_273595	hypothetical protein	0	0	0	5	1	3	3	#DIV/0!
TGGT1_273850	hypothetical protein	0	0	0	3	3	3	3	#DIV/0!
TGGT1_275430	hypothetical protein	0	0	0	3	3	3	3	#DIV/0!
TGGT1_277740	zinc finger, C3HC4 type (RING finger) domain-containing protein	0	0	0	6	0	3	3	#DIV/0!
TGGT1_278440	putative SWI2/SNF2 Brahma	0	0	0	3	3	3	3	#DIV/0!
TGGT1_287210	putative proteasome subunit alpha2	0	0	0	4	2	3	3	#DIV/0!
TGGT1_288250	hypothetical protein	0	0	0	3	3	3	3	#DIV/0!
TGGT1_288460	hypothetical protein	0	0	0	4	2	3	3	#DIV/0!
TGGT1_290290	ubiquitin-activating enzyme E1 family protein	0	0	0	5	1	3	3	#DIV/0!
TGGT1_293470	hypothetical protein	0	0	0	4	2	3	3	#DIV/0!
TGGT1_299190	B-box zinc finger domain-containing protein	0	0	0	3	3	3	3	#DIV/0!
TGGT1_309190	hypothetical protein	0	0	0	3	3	3	3	#DIV/0!
TGGT1_310410	WD domain, G-beta repeat-containing protein	0	0	0	3	3	3	3	#DIV/0!
TGGT1_310620	starch binding domain-containing protein	0	0	0	4	2	3	3	#DIV/0!
TGGT1_312260	hypothetical protein	0	0	0	3	3	3	3	#DIV/0!
TGGT1_314540	hypothetical protein	0	0	0	4	2	3	3	#DIV/0!
TGGT1_314830	putative pre-mRNA splicing factor subunit	0	0	0	3	3	3	3	#DIV/0!
TGGT1_315920	DNA-directed RNA polymerase II RPB11A	0	0	0	3	3	3	3	#DIV/0!
TGGT1_319320	hypothetical protein	0	0	0	5	1	3	3	#DIV/0!
TGGT1_320300	putative SWI2/SNF2 Brahma	0	0	0	2	4	3	3	#DIV/0!
TGGT1_280600	putative histidyl-tRNA synthetase (HisRS)	1	0	0.5	3	4	3.5	3	7
TGGT1_249840	putative dynein heavy chain 2	1	1	1	7	1	4	3	4
TGGT1_270370	putative clathrin assembly protein AP19	1	1	1	4	4	4	3	4
TGGT1_309600	hypothetical protein	0	2	1	5	3	4	3	4
TGGT1_310720B	hypothetical protein	1	1	1	3	5	4	3	4
TGGT1_213325	TBC domain-containing protein	2	2	2	6	4	5	3	2.5
TGGT1_261460	transcriptional elongation factor FACT80	3	6	4.5	8	7	7.5	3	1.66667
TGGT1_201720	putative protein c9orf32	0	0	0	4	1	2.5	2.5	#DIV/0!
TGGT1_202750	3' exoribonuclease family, domain 1 domain-containing protein	0	0	0	3	2	2.5	2.5	#DIV/0!
TGGT1_202980	hypothetical protein	0	0	0	5	0	2.5	2.5	#DIV/0!
TGGT1_204390	hypothetical protein	0	0	0	3	2	2.5	2.5	#DIV/0!
TGGT1_205030	hypothetical protein	0	0	0	5	0	2.5	2.5	#DIV/0!
TGGT1_205710	lysine-tRNA ligase	0	0	0	3	2	2.5	2.5	#DIV/0!
TGGT1_208390	hypothetical protein	0	0	0	4	1	2.5	2.5	#DIV/0!
TGGT1_208800	mediator complex subunit MED18	0	0	0	3	2	2.5	2.5	#DIV/0!
TGGT1_211250	hypothetical protein	0	0	0	4	1	2.5	2.5	#DIV/0!
TGGT1_212800	hypothetical protein	0	0	0	2	3	2.5	2.5	#DIV/0!
TGGT1_214240	bromodomain-containing protein	0	0	0	2	3	2.5	2.5	#DIV/0!
TGGT1_216920	mediator complex subunit MED8	0	0	0	2	3	2.5	2.5	#DIV/0!
TGGT1_218580	RNA methyltransferase, TrmH family protein	0	0	0	5	0	2.5	2.5	#DIV/0!
TGGT1_221410	actin-like protein ALP4	0	0	0	2	3	2.5	2.5	#DIV/0!
TGGT1_222280	hypothetical protein	0	0	0	3	2	2.5	2.5	#DIV/0!
TGGT1_223570	hypothetical protein	0	0	0	3	2	2.5	2.5	#DIV/0!
TGGT1_226570	hypothetical protein	0	0	0	4	1	2.5	2.5	#DIV/0!
TGGT1_226755	3'5'-cyclic nucleotide phosphodiesterase domain-containing protein	0	0	0	2	3	2.5	2.5	#DIV/0!
TGGT1_228710	hypothetical protein	0	0	0	4	1	2.5	2.5	#DIV/0!
TGGT1_233820	DNA polymerase epsilon subunit B protein	0	0	0	2	3	2.5	2.5	#DIV/0!
TGGT1_235610	ATPase, AAA family protein	0	0	0	2	3	2.5	2.5	#DIV/0!
TGGT1_242090	zinc finger (CCCH type) motif-containing protein	0	0	0	3	2	2.5	2.5	#DIV/0!
TGGT1_244290	adapter-related protein	0	0	0	4	1	2.5	2.5	#DIV/0!
TGGT1_244550	hypothetical protein	0	0	0	4	1	2.5	2.5	#DIV/0!
TGGT1_246120	tetratricopeptide repeat-containing protein	0	0	0	5	0	2.5	2.5	#DIV/0!
TGGT1_247030	hypothetical protein	0	0	0	4	1	2.5	2.5	#DIV/0!
TGGT1_247450	hypothetical protein	0	0	0	4	1	2.5	2.5	#DIV/0!
TGGT1_248960	methyltransferase domain-containing protein	0	0	0	4	1	2.5	2.5	#DIV/0!
TGGT1_249530	putative exportin 1	0	0	0	0	5	2.5	2.5	#DIV/0!
TGGT1_249730	hypothetical protein	0	0	0	4	1	2.5	2.5	#DIV/0!
TGGT1_254500	hypothetical protein	0	0	0	3	2	2.5	2.5	#DIV/0!
TGGT1_254650	zinc finger protein	0	0	0	3	2	2.5	2.5	#DIV/0!
TGGT1_255215	hypothetical protein	0	0	0	2	3	2.5	2.5	#DIV/0!
TGGT1_255310	zinc finger (CCCH type) motif-containing protein	0	0	0	2	3	2.5	2.5	#DIV/0!
TGGT1_257740	UMP-CMP kinase	0	0	0	3	2	2.5	2.5	#DIV/0!
TGGT1_258010	putative calcium signaling protein kinase RAD53	0	0	0	3	2	2.5	2.5	#DIV/0!
TGGT1_260500	putative COPI associated protein	0	0	0	4	1	2.5	2.5	#DIV/0!
TGGT1_264190	hypothetical protein	0	0	0	5	0	2.5	2.5	#DIV/0!
TGGT1_264640	bromodomain-containing protein	0	0	0	4	1	2.5	2.5	#DIV/0!
TGGT1_264710	bucentaur or craniofacial development domain-containing protein	0	0	0	3	2	2.5	2.5	#DIV/0!
TGGT1_265240	hypothetical protein	0	0	0	4	1	2.5	2.5	#DIV/0!
TGGT1_265500	chloride transporter, chloride channel (ClC) family protein	0	0	0	2	3	2.5	2.5	#DIV/0!
TGGT1_266460	putative small ubiquitin family modifier	0	0	0	2	3	2.5	2.5	#DIV/0!
TGGT1_267270	putative divalent metal transporter	0	0	0	3	2	2.5	2.5	#DIV/0!
TGGT1_267720	transporter, cation channel family protein	0	0	0	4	1	2.5	2.5	#DIV/0!
TGGT1_268780	hypothetical protein	0	0	0	1	4	2.5	2.5	#DIV/0!
TGGT1_277870	hypothetical protein	0	0	0	2	3	2.5	2.5	#DIV/0!
TGGT1_280660	HECT-domain (ubiquitin-transferase) domain-containing protein	0	0	0	4	1	2.5	2.5	#DIV/0!
TGGT1_286230	hypothetical protein	0	0	0	2	3	2.5	2.5	#DIV/0!
TGGT1_286590	microtubule associated protein SPM2	0	0	0	3	2	2.5	2.5	#DIV/0!
TGGT1_287980	FHA domain-containing protein	0	0	0	3	2	2.5	2.5	#DIV/0!
TGGT1_290620	hypothetical protein	0	0	0	3	2	2.5	2.5	#DIV/0!
TGGT1_292010	transcription initiation factor IIB	0	0	0	2	3	2.5	2.5	#DIV/0!
TGGT1_292235	hypothetical protein	0	0	0	4	1	2.5	2.5	#DIV/0!
TGGT1_293170	hypothetical protein	0	0	0	3	2	2.5	2.5	#DIV/0!
TGGT1_294010	yrdC domain-containing protein	0	0	0	3	2	2.5	2.5	#DIV/0!
TGGT1_294840	zinc finger (CCCH type) motif-containing protein	0	0	0	5	0	2.5	2.5	#DIV/0!
TGGT1_297330	hypothetical protein	0	0	0	4	1	2.5	2.5	#DIV/0!
TGGT1_300040	ubiquitin-conjugating enzyme subfamily protein	0	0	0	2	3	2.5	2.5	#DIV/0!
TGGT1_305540	hypothetical protein	0	0	0	4	1	2.5	2.5	#DIV/0!
TGGT1_307020	hypothetical protein	0	0	0	3	2	2.5	2.5	#DIV/0!
TGGT1_308920	splicing factor U2AF protein	0	0	0	2	3	2.5	2.5	#DIV/0!
TGGT1_309800	RNA recognition motif-containing protein	0	0	0	5	0	2.5	2.5	#DIV/0!
TGGT1_310820	putative SLU7 splicing factor	0	0	0	3	2	2.5	2.5	#DIV/0!
TGGT1_312905	hypothetical protein	0	0	0	2	3	2.5	2.5	#DIV/0!
TGGT1_313630	hypothetical protein	0	0	0	5	0	2.5	2.5	#DIV/0!
TGGT1_315170	O-phosphoseryl-tRNA(Sec) selenium transferase	0	0	0	3	2	2.5	2.5	#DIV/0!
TGGT1_319610	eIF2 kinase IF2K-D (incomplete catalytic triad)	0	0	0	4	1	2.5	2.5	#DIV/0!
TGGT1_320600	cold-shock DNA-binding domain-containing protein	0	0	0	3	2	2.5	2.5	#DIV/0!
TGGT1_206470	pyruvate dehydrogenase complex subunit PDH-E3II	1	0	0.5	3	3	3	2.5	6
TGGT1_260150	tetratricopeptide repeat-containing protein	1	0	0.5	6	0	3	2.5	6
TGGT1_261960	hypothetical protein	1	0	0.5	3	3	3	2.5	6
TGGT1_265080	Tubulin-tyrosine ligase family protein	0	1	0.5	4	2	3	2.5	6
TGGT1_218220	putative cell-cycle-associated protein kinase CDK	0	2	1	5	2	3.5	2.5	3.5
TGGT1_291120	trafficking protein mon1 subfamily protein	2	0	1	5	2	3.5	2.5	3.5
TGGT1_249270	putative protein disulfide isomerase-related protein (provisional)	1	2	1.5	6	2	4	2.5	2.66667
TGGT1_202460	diacylglycerol kinase accessory domain (presumed) domain-containing protein	1	3	2	6	3	4.5	2.5	2.25
TGGT1_310750	emp24/gp25L/p24 family protein	3	1	2	5	4	4.5	2.5	2.25
TGGT1_219790B	pre-mRNA processing factor PRP3	2	4	3	8	3	5.5	2.5	1.83333
TGGT1_227600	ribosomal protein RPL34	3	4	3.5	7	5	6	2.5	1.71429
TGGT1_215060	putative small GTP-binding protein sar1	4	5	4.5	7	7	7	2.5	1.55556
TGGT1_225080	ribosomal protein RPS18	6	6	6	10	7	8.5	2.5	1.41667
TGGT1_289770	mu1 adaptin	10	13	11.5	14	14	14	2.5	1.21739
TGGT1_204400	putative ATPase synthase subunit alpha	14	15	14.5	21	13	17	2.5	1.17241
TGGT1_215460	ribosomal protein RPS24	19	19	19	19	24	21.5	2.5	1.13158
TGGT1_202620	hypothetical protein	0	0	0	3	1	2	2	#DIV/0!
TGGT1_202920	p-aminobenzoic acid synthase	0	0	0	3	1	2	2	#DIV/0!
TGGT1_203490	GNL3L/Grn1 GTPase	0	0	0	4	0	2	2	#DIV/0!
TGGT1_203810	kelch repeat-containing protein	0	0	0	3	1	2	2	#DIV/0!
TGGT1_205010	putative U2 small nuclear ribonucleoprotein family protein	0	0	0	3	1	2	2	#DIV/0!
TGGT1_207690	programmed cell death 5 protein	0	0	0	1	3	2	2	#DIV/0!
TGGT1_209080	transport protein particle (trapp) component, bet3 protein	0	0	0	3	1	2	2	#DIV/0!
TGGT1_211230	putative eukaryotic initiation factor-2B, alpha subunit	0	0	0	2	2	2	2	#DIV/0!
TGGT1_211720	AP2 domain transcription factor AP2IV-5	0	0	0	2	2	2	2	#DIV/0!
TGGT1_211850	hypothetical protein	0	0	0	4	0	2	2	#DIV/0!
TGGT1_212210	hypothetical protein	0	0	0	2	2	2	2	#DIV/0!
TGGT1_212860	hypothetical protein	0	0	0	2	2	2	2	#DIV/0!
TGGT1_215550	hypothetical protein	0	0	0	2	2	2	2	#DIV/0!
TGGT1_215560	histone arginine methyltransferase PRMT5	0	0	0	4	0	2	2	#DIV/0!
TGGT1_216030B	hypothetical protein	0	0	0	4	0	2	2	#DIV/0!
TGGT1_217010	hypothetical protein	0	0	0	4	0	2	2	#DIV/0!
TGGT1_217440	HCNGP family protein	0	0	0	1	3	2	2	#DIV/0!
TGGT1_222710	putative IMP-specific 5'-nucleotidase 1	0	0	0	3	1	2	2	#DIV/0!
TGGT1_224130	hypothetical protein	0	0	0	2	2	2	2	#DIV/0!
TGGT1_224880	kinesin motor domain-containing protein	0	0	0	2	2	2	2	#DIV/0!
TGGT1_226720	translin family protein	0	0	0	2	2	2	2	#DIV/0!
TGGT1_226730	aconitate hydratase ACN/IRP	0	0	0	2	2	2	2	#DIV/0!
TGGT1_229010	rhoptry neck protein RON4	0	0	0	1	3	2	2	#DIV/0!
TGGT1_229180	HEAT repeat-containing protein	0	0	0	4	0	2	2	#DIV/0!
TGGT1_229630	eIF2 kinase IF2K-A (incomplete catalytic triad)	0	0	0	4	0	2	2	#DIV/0!
TGGT1_229750	hypothetical protein	0	0	0	2	2	2	2	#DIV/0!
TGGT1_229940	putative cyclophilin	0	0	0	3	1	2	2	#DIV/0!
TGGT1_231010	general transcription factor IIE polypeptide 1 GTF2E1	0	0	0	4	0	2	2	#DIV/0!
TGGT1_231040	3' exoribonuclease family, domain 1 domain-containing protein	0	0	0	3	1	2	2	#DIV/0!
TGGT1_231160	hypothetical protein	0	0	0	2	2	2	2	#DIV/0!
TGGT1_231600	HEAT repeat-containing protein	0	0	0	3	1	2	2	#DIV/0!
TGGT1_232030	IMC21	0	0	0	3	1	2	2	#DIV/0!
TGGT1_232260	TSC5	0	0	0	3	1	2	2	#DIV/0!
TGGT1_232560	hypothetical protein	0	0	0	0	4	2	2	#DIV/0!
TGGT1_233000	KOW motif domain-containing protein	0	0	0	3	1	2	2	#DIV/0!
TGGT1_233340	hypothetical protein	0	0	0	3	1	2	2	#DIV/0!
TGGT1_234900	PHD-finger domain-containing protein	0	0	0	3	1	2	2	#DIV/0!
TGGT1_237020	exonuclease	0	0	0	4	0	2	2	#DIV/0!
TGGT1_240540	hypothetical protein	0	0	0	2	2	2	2	#DIV/0!
TGGT1_245570	origin recognition complex subunit 2 protein	0	0	0	4	0	2	2	#DIV/0!
TGGT1_245990	hypothetical protein	0	0	0	2	2	2	2	#DIV/0!
TGGT1_246560	putative vacuolar ATP synthase subunit g	0	0	0	4	0	2	2	#DIV/0!
TGGT1_248500	hypothetical protein	0	0	0	3	1	2	2	#DIV/0!
TGGT1_248640	regulator of chromosome condensation (RCC1) repeat-containing protein	0	0	0	3	1	2	2	#DIV/0!
TGGT1_248890	actin-like protein ALP3b	0	0	0	3	1	2	2	#DIV/0!
TGGT1_249880	hypothetical protein	0	0	0	3	1	2	2	#DIV/0!
TGGT1_250690	zinc finger (CCCH type) motif-containing protein	0	0	0	3	1	2	2	#DIV/0!
TGGT1_253820	hypothetical protein	0	0	0	4	0	2	2	#DIV/0!
TGGT1_255195	hypothetical protein	0	0	0	1	3	2	2	#DIV/0!
TGGT1_255340	tetratricopeptide repeat-containing protein	0	0	0	3	1	2	2	#DIV/0!
TGGT1_258170	hypothetical protein	0	0	0	2	2	2	2	#DIV/0!
TGGT1_258420	hypothetical protein	0	0	0	4	0	2	2	#DIV/0!
TGGT1_259940	hypothetical protein	0	0	0	2	2	2	2	#DIV/0!
TGGT1_261060	diphthamide biosynthesis protein 2-related domain-containing protein	0	0	0	2	2	2	2	#DIV/0!
TGGT1_261600	creatinase domain-containing protein	0	0	0	3	1	2	2	#DIV/0!
TGGT1_262990	hypothetical protein	0	0	0	2	2	2	2	#DIV/0!
TGGT1_263180	myosin D	0	0	0	2	2	2	2	#DIV/0!
TGGT1_263330	Adaptin ear-binding coat-associated protein 2 (NECAP-2) isoform 2 family protein	0	0	0	4	0	2	2	#DIV/0!
TGGT1_263860	hypothetical protein	0	0	0	3	1	2	2	#DIV/0!
TGGT1_264440	signal recognition particle receptor beta subunit protein	0	0	0	2	2	2	2	#DIV/0!
TGGT1_264880	NEDD8-activating enzyme E1 catalytic subunit	0	0	0	1	3	2	2	#DIV/0!
TGGT1_265870B	pantoate-beta-alanine ligase	0	0	0	2	2	2	2	#DIV/0!
TGGT1_267420	putative mago nashi family protein 2	0	0	0	3	1	2	2	#DIV/0!
TGGT1_268430	hypothetical protein	0	0	0	2	2	2	2	#DIV/0!
TGGT1_268990	hypothetical protein	0	0	0	3	1	2	2	#DIV/0!
TGGT1_269630	hypothetical protein	0	0	0	3	1	2	2	#DIV/0!
TGGT1_270010	hypothetical protein	0	0	0	2	2	2	2	#DIV/0!
TGGT1_270560	peptidyl-prolyl cis-trans isomerase family 1	0	0	0	2	2	2	2	#DIV/0!
TGGT1_270710	WW domain binding protein 11	0	0	0	3	1	2	2	#DIV/0!
TGGT1_271780	Filamin/ABP280 repeat-containing protein	0	0	0	3	1	2	2	#DIV/0!
TGGT1_271960	hypothetical protein	0	0	0	3	1	2	2	#DIV/0!
TGGT1_280710	putative 20S proteasome subunit beta 7	0	0	0	1	3	2	2	#DIV/0!
TGGT1_282090	hypothetical protein	0	0	0	3	1	2	2	#DIV/0!
TGGT1_285730	TBC domain containing protein	0	0	0	3	1	2	2	#DIV/0!
TGGT1_286130	hypothetical protein	0	0	0	3	1	2	2	#DIV/0!
TGGT1_286520	hypothetical protein	0	0	0	1	3	2	2	#DIV/0!
TGGT1_288040	hypothetical protein	0	0	0	3	1	2	2	#DIV/0!
TGGT1_288190	hypothetical protein	0	0	0	1	3	2	2	#DIV/0!
TGGT1_289120	hypothetical protein	0	0	0	3	1	2	2	#DIV/0!
TGGT1_289710	AP2 domain transcription factor AP2IX-5	0	0	0	3	1	2	2	#DIV/0!
TGGT1_289830	putative eukaryotic initiation factor-3, delta subunit	0	0	0	4	0	2	2	#DIV/0!
TGGT1_292170	putative histone lysine methyltransferase, SET	0	0	0	4	0	2	2	#DIV/0!
TGGT1_295760	CDPK4A	0	0	0	2	2	2	2	#DIV/0!
TGGT1_297360	hypothetical protein	0	0	0	2	2	2	2	#DIV/0!
TGGT1_297900	hypothetical protein	0	0	0	2	2	2	2	#DIV/0!
TGGT1_299670	hypothetical protein	0	0	0	2	2	2	2	#DIV/0!
TGGT1_305030	kinase, pfkB family protein	0	0	0	3	1	2	2	#DIV/0!
TGGT1_305320	mRNA capping enzyme	0	0	0	3	1	2	2	#DIV/0!
TGGT1_308590	Mov34/MPN/PAD-1 family protein	0	0	0	2	2	2	2	#DIV/0!
TGGT1_314080	hypothetical protein	0	0	0	1	3	2	2	#DIV/0!
TGGT1_315140	WD domain, G-beta repeat-containing protein	0	0	0	0	4	2	2	#DIV/0!
TGGT1_315770	cytochrome p450 superfamily protein	0	0	0	1	3	2	2	#DIV/0!
TGGT1_316310	superoxide dismutase	0	0	0	4	0	2	2	#DIV/0!
TGGT1_318350	Pumilio-family RNA binding repeat-containing protein	0	0	0	2	2	2	2	#DIV/0!
TGGT1_213370	formin FRM3	0	1	0.5	2	3	2.5	2	5
TGGT1_216650	S15 sporozoite-expressed protein	0	1	0.5	4	1	2.5	2	5
TGGT1_239475	hypothetical protein	1	0	0.5	3	2	2.5	2	5
TGGT1_223910	acyltransferase domain-containing protein	2	1	1.5	2	5	3.5	2	2.33333
TGGT1_240810	hypothetical protein	2	1	1.5	6	1	3.5	2	2.33333
TGGT1_237010	hypothetical protein	1	3	2	5	3	4	2	2
TGGT1_321590	hypothetical protein	1	3	2	5	3	4	2	2
TGGT1_293060	SPRY domain-containing protein	3	2	2.5	3	6	4.5	2	1.8
TGGT1_224060	putative thioredoxin	2	4	3	5	5	5	2	1.66667
TGGT1_288500	FAD Malate-dehydrogenase (MDH-FAD)	2	4	3	7	3	5	2	1.66667
TGGT1_221380	alba 1	7	6	6.5	10	7	8.5	2	1.30769
TGGT1_300000	ribosomal protein RPL18	11	10	10.5	13	12	12.5	2	1.19048
TGGT1_251780	heat shock protein	20	20	20	26	18	22	2	1.1
TGGT1_279390	putative proliferation-associated protein 2G4	23	19	21	25	21	23	2	1.09524
TGGT1_202380	putative rab GDI alpha	0	0	0	1	2	1.5	1.5	#DIV/0!
TGGT1_202410	hypothetical protein	0	0	0	2	1	1.5	1.5	#DIV/0!
TGGT1_203950	Myb family DNA-binding domain-containing protein	0	0	0	3	0	1.5	1.5	#DIV/0!
TGGT1_204880	hypothetical protein	0	0	0	2	1	1.5	1.5	#DIV/0!
TGGT1_207400	hypothetical protein	0	0	0	2	1	1.5	1.5	#DIV/0!
TGGT1_209250	hypothetical protein	0	0	0	1	2	1.5	1.5	#DIV/0!
TGGT1_212220	hypothetical protein	0	0	0	3	0	1.5	1.5	#DIV/0!
TGGT1_212960B	hypothetical protein	0	0	0	2	1	1.5	1.5	#DIV/0!
TGGT1_214300	hypothetical protein	0	0	0	2	1	1.5	1.5	#DIV/0!
TGGT1_214580	tetratricopeptide repeat-containing protein	0	0	0	2	1	1.5	1.5	#DIV/0!
TGGT1_216190	hypothetical protein	0	0	0	3	0	1.5	1.5	#DIV/0!
TGGT1_217770	hypothetical protein	0	0	0	3	0	1.5	1.5	#DIV/0!
TGGT1_218950	hypothetical protein	0	0	0	2	1	1.5	1.5	#DIV/0!
TGGT1_219270	multi-pass transmembrane protein	0	0	0	1	2	1.5	1.5	#DIV/0!
TGGT1_219738	hypothetical protein	0	0	0	2	1	1.5	1.5	#DIV/0!
TGGT1_220880	hypothetical protein	0	0	0	1	2	1.5	1.5	#DIV/0!
TGGT1_221818	hypothetical protein	0	0	0	3	0	1.5	1.5	#DIV/0!
TGGT1_224860	putative exosome component 2	0	0	0	1	2	1.5	1.5	#DIV/0!
TGGT1_225270	hypothetical protein	0	0	0	1	2	1.5	1.5	#DIV/0!
TGGT1_225450	hypothetical protein	0	0	0	1	2	1.5	1.5	#DIV/0!
TGGT1_228690	phosphatidylinositol 3- and 4-kinase	0	0	0	1	2	1.5	1.5	#DIV/0!
TGGT1_229020	putative cell-cycle-associated protein kinase CDK	0	0	0	2	1	1.5	1.5	#DIV/0!
TGGT1_230110	hypothetical protein	0	0	0	1	2	1.5	1.5	#DIV/0!
TGGT1_230580	hypothetical protein	0	0	0	3	0	1.5	1.5	#DIV/0!
TGGT1_231170	RecF/RecN/SMC N terminal domain-containing protein	0	0	0	0	3	1.5	1.5	#DIV/0!
TGGT1_232370	CW-type Zinc Finger protein	0	0	0	2	1	1.5	1.5	#DIV/0!
TGGT1_232760	protein phosphatase inhibitor IPP2	0	0	0	1	2	1.5	1.5	#DIV/0!
TGGT1_234970	Tyrosine kinase-like (TKL) protein	0	0	0	1	2	1.5	1.5	#DIV/0!
TGGT1_237870	FYVE zinc finger domain-containing protein	0	0	0	2	1	1.5	1.5	#DIV/0!
TGGT1_240060	hypothetical protein	0	0	0	1	2	1.5	1.5	#DIV/0!
TGGT1_241180	hypothetical protein	0	0	0	2	1	1.5	1.5	#DIV/0!
TGGT1_243250	myosin H	0	0	0	3	0	1.5	1.5	#DIV/0!
TGGT1_244370	putative TDC1	0	0	0	1	2	1.5	1.5	#DIV/0!
TGGT1_247710	casein kinase I	0	0	0	3	0	1.5	1.5	#DIV/0!
TGGT1_249450	hypothetical protein	0	0	0	2	1	1.5	1.5	#DIV/0!
TGGT1_249480	tetratricopeptide repeat-containing protein	0	0	0	3	0	1.5	1.5	#DIV/0!
TGGT1_250830	SAC3/GANP family protein	0	0	0	2	1	1.5	1.5	#DIV/0!
TGGT1_252490	putative vacuolar protein sorting 29	0	0	0	2	1	1.5	1.5	#DIV/0!
TGGT1_254480	WD domain, G-beta repeat-containing protein	0	0	0	2	1	1.5	1.5	#DIV/0!
TGGT1_254910	hypothetical protein	0	0	0	2	1	1.5	1.5	#DIV/0!
TGGT1_256030	hypothetical protein	0	0	0	2	1	1.5	1.5	#DIV/0!
TGGT1_256070	CMGC kinase	0	0	0	3	0	1.5	1.5	#DIV/0!
TGGT1_256830	SacI domain-containing protein	0	0	0	3	0	1.5	1.5	#DIV/0!
TGGT1_259050	hypothetical protein	0	0	0	2	1	1.5	1.5	#DIV/0!
TGGT1_259990	SAC3/GANP family protein	0	0	0	3	0	1.5	1.5	#DIV/0!
TGGT1_260670	putative centrin	0	0	0	2	1	1.5	1.5	#DIV/0!
TGGT1_262010	calmodulin CAM2	0	0	0	3	0	1.5	1.5	#DIV/0!
TGGT1_262840	hypothetical protein	0	0	0	3	0	1.5	1.5	#DIV/0!
TGGT1_263850	hypothetical protein	0	0	0	2	1	1.5	1.5	#DIV/0!
TGGT1_265000	phosphotransferase enzyme family protein	0	0	0	1	2	1.5	1.5	#DIV/0!
TGGT1_265460	hypothetical protein	0	0	0	3	0	1.5	1.5	#DIV/0!
TGGT1_266280	HEAT repeat-containing protein	0	0	0	2	1	1.5	1.5	#DIV/0!
TGGT1_267550	leucine-rich repeat protein LRR1	0	0	0	2	1	1.5	1.5	#DIV/0!
TGGT1_268210	AGC kinase	0	0	0	3	0	1.5	1.5	#DIV/0!
TGGT1_268840	putative N6-adenosine-methyltransferase	0	0	0	2	1	1.5	1.5	#DIV/0!
TGGT1_270140	putative splicing factor DIM1	0	0	0	3	0	1.5	1.5	#DIV/0!
TGGT1_270230	hypothetical protein	0	0	0	3	0	1.5	1.5	#DIV/0!
TGGT1_270690	arginyl-tRNA synthetase	0	0	0	1	2	1.5	1.5	#DIV/0!
TGGT1_270900	ATPase, AAA family protein	0	0	0	2	1	1.5	1.5	#DIV/0!
TGGT1_271930	IMC20	0	0	0	3	0	1.5	1.5	#DIV/0!
TGGT1_272155	hypothetical protein	0	0	0	2	1	1.5	1.5	#DIV/0!
TGGT1_272650	3'5'-cyclic nucleotide phosphodiesterase domain-containing protein	0	0	0	2	1	1.5	1.5	#DIV/0!
TGGT1_273580	hypothetical protein	0	0	0	2	1	1.5	1.5	#DIV/0!
TGGT1_274120	hypothetical protein	0	0	0	1	2	1.5	1.5	#DIV/0!
TGGT1_280390	HEAT repeat-containing protein	0	0	0	2	1	1.5	1.5	#DIV/0!
TGGT1_281440	hypothetical protein	0	0	0	1	2	1.5	1.5	#DIV/0!
TGGT1_281980	phosphatidate cytidylyltransferase	0	0	0	3	0	1.5	1.5	#DIV/0!
TGGT1_285425	hypothetical protein	0	0	0	3	0	1.5	1.5	#DIV/0!
TGGT1_285480	hypothetical protein	0	0	0	2	1	1.5	1.5	#DIV/0!
TGGT1_285510	hypothetical protein	0	0	0	3	0	1.5	1.5	#DIV/0!
TGGT1_286160B	non-specific serine/threonine protein kinase	0	0	0	1	2	1.5	1.5	#DIV/0!
TGGT1_288350	hypothetical protein	0	0	0	2	1	1.5	1.5	#DIV/0!
TGGT1_290040	putative macrophage migration inhibitory factor	0	0	0	3	0	1.5	1.5	#DIV/0!
TGGT1_291810	thioredoxin domain-containing protein	0	0	0	1	2	1.5	1.5	#DIV/0!
TGGT1_291930	RNA recognition motif-containing protein	0	0	0	2	1	1.5	1.5	#DIV/0!
TGGT1_293300	Yip1 domain-containing protein	0	0	0	2	1	1.5	1.5	#DIV/0!
TGGT1_293360	IMC38	0	0	0	2	1	1.5	1.5	#DIV/0!
TGGT1_294960	hypothetical protein	0	0	0	3	0	1.5	1.5	#DIV/0!
TGGT1_295330	Vps54 family protein	0	0	0	1	2	1.5	1.5	#DIV/0!
TGGT1_295360	IMC18	0	0	0	1	2	1.5	1.5	#DIV/0!
TGGT1_297470	putative myosin light chain 2	0	0	0	3	0	1.5	1.5	#DIV/0!
TGGT1_305330	cyclin, N-terminal domain-containing protein	0	0	0	2	1	1.5	1.5	#DIV/0!
TGGT1_305640	metallo-beta-lactamase domain-containing protein	0	0	0	3	0	1.5	1.5	#DIV/0!
TGGT1_310070	putative methyltransferase	0	0	0	3	0	1.5	1.5	#DIV/0!
TGGT1_310600	heat shock factor binding protein 1 protein	0	0	0	0	3	1.5	1.5	#DIV/0!
TGGT1_310850	MYND finger domain-containing protein	0	0	0	2	1	1.5	1.5	#DIV/0!
TGGT1_311260	putative myosin light chain MLC1	0	0	0	1	2	1.5	1.5	#DIV/0!
TGGT1_311810	hypothetical protein	0	0	0	3	0	1.5	1.5	#DIV/0!
TGGT1_313300	YL1 nuclear protein C-terminal domain-containing protein	0	0	0	3	0	1.5	1.5	#DIV/0!
TGGT1_314470	hypothetical protein	0	0	0	3	0	1.5	1.5	#DIV/0!
TGGT1_314740	PSP protein	0	0	0	3	0	1.5	1.5	#DIV/0!
TGGT1_315300	putative transcription factor IIB	0	0	0	3	0	1.5	1.5	#DIV/0!
TGGT1_316180	hypothetical protein	0	0	0	3	0	1.5	1.5	#DIV/0!
TGGT1_318230	phosphoglycerate kinase PGKI	0	0	0	3	0	1.5	1.5	#DIV/0!
TGGT1_318430	malate dehydrogenase MDH	0	0	0	1	2	1.5	1.5	#DIV/0!
TGGT1_320460	ABC transporter transmembrane region domain-containing protein	0	0	0	1	2	1.5	1.5	#DIV/0!
TGGT1_361650	proteasome/cyclosome repeat protein	0	0	0	1	2	1.5	1.5	#DIV/0!
TGGT1_203170	OB-fold nucleic acid binding domain-containing protein	1	0	0.5	3	1	2	1.5	4
TGGT1_207720	hypothetical protein	0	1	0.5	2	2	2	1.5	4
TGGT1_218900	hypothetical protein	0	1	0.5	2	2	2	1.5	4
TGGT1_248100	synaptobrevin protein	0	1	0.5	2	2	2	1.5	4
TGGT1_262960	putative U1 snRNP-associated protein Usp106	1	0	0.5	2	2	2	1.5	4
TGGT1_280760	RUB1 conjugating enzyme	0	1	0.5	3	1	2	1.5	4
TGGT1_285830	hypothetical protein	0	1	0.5	3	1	2	1.5	4
TGGT1_288650	dense granule protein GRA12	0	1	0.5	4	0	2	1.5	4
TGGT1_304720	hypothetical protein	1	0	0.5	3	1	2	1.5	4
TGGT1_206690	glideosome-associated protein with multiple-membrane spans GAPM2B	0	2	1	3	2	2.5	1.5	2.5
TGGT1_284050	DEAD/DEAH box helicase domain-containing protein	1	1	1	5	0	2.5	1.5	2.5
TGGT1_285720	putative ATP binding protein	1	2	1.5	3	3	3	1.5	2
TGGT1_248810	nuclear factor NF7	2	2	2	7	0	3.5	1.5	1.75
TGGT1_270270	hypothetical protein	2	3	2.5	5	3	4	1.5	1.6
TGGT1_233460	SAG-related sequence SRS29B	2	4	3	7	2	4.5	1.5	1.5
TGGT1_306030	glutathione s-transferase, n-terminal domain containing protein	5	3	4	8	3	5.5	1.5	1.375
TGGT1_316540	ISP3	3	5	4	6	5	5.5	1.5	1.375
TGGT1_267480	putative tRNA (guanine(26)-N(2))-dimethyltransferase	2	7	4.5	7	5	6	1.5	1.33333
TGGT1_219790A	pre-mRNA processing factor PRP3	3	7	5	9	4	6.5	1.5	1.3
TGGT1_265450	hexokinase	4	8	6	9	6	7.5	1.5	1.25
TGGT1_266070	ribosomal protein RPL31	7	6	6.5	10	6	8	1.5	1.23077
TGGT1_305510	hypothetical protein	8	6	7	15	2	8.5	1.5	1.21429
TGGT1_263870	glutamate-tRNA ligase	9	9	9	14	7	10.5	1.5	1.16667
TGGT1_216590	HEAT repeat-containing protein	10	9	9.5	16	6	11	1.5	1.15789
TGGT1_248390	ribosomal protein RPL26	13	14	13.5	18	12	15	1.5	1.11111
TGGT1_270510	asparaginyl-tRNA synthetase (NOB+tRNA synthase)	52	57	54.5	62	50	56	1.5	1.02752
TGGT1_201780	microneme protein MIC2	0	0	0	1	1	1	1	#DIV/0!
TGGT1_201840	aspartyl protease ASP1	0	0	0	1	1	1	1	#DIV/0!
TGGT1_202230	histone deacetylase HDAC5	0	0	0	2	0	1	1	#DIV/0!
TGGT1_202950	hypothetical protein	0	0	0	2	0	1	1	#DIV/0!
TGGT1_203320	zinc finger in N-recognin protein	0	0	0	2	0	1	1	#DIV/0!
TGGT1_203358	hypothetical protein	0	0	0	1	1	1	1	#DIV/0!
TGGT1_205040	PGAP1 family protein	0	0	0	1	1	1	1	#DIV/0!
TGGT1_205220	putative U5 snRNP-associated subunit	0	0	0	2	0	1	1	#DIV/0!
TGGT1_205240	cleft lip and palate transmembrane protein 1 (clptm1) protein	0	0	0	2	0	1	1	#DIV/0!
TGGT1_205670	SF-assemblin/beta giardin protein	0	0	0	2	0	1	1	#DIV/0!
TGGT1_205700	cyclophilin precursor	0	0	0	1	1	1	1	#DIV/0!
TGGT1_208400A	hypothetical protein	0	0	0	0	2	1	1	#DIV/0!
TGGT1_210360	DEAD (Asp-Glu-Ala-Asp) box polypeptide 41 family protein	0	0	0	1	1	1	1	#DIV/0!
TGGT1_211090	aminotransferase, class V superfamily protein	0	0	0	1	1	1	1	#DIV/0!
TGGT1_211390	hypothetical protein	0	0	0	1	1	1	1	#DIV/0!
TGGT1_211610	hypothetical protein	0	0	0	2	0	1	1	#DIV/0!
TGGT1_214960	AP2 domain transcription factor AP2X-8	0	0	0	2	0	1	1	#DIV/0!
TGGT1_218730	hypothetical protein	0	0	0	1	1	1	1	#DIV/0!
TGGT1_220600	hypothetical protein	0	0	0	1	1	1	1	#DIV/0!
TGGT1_221190	putative mrna cleavage factor family protein	0	0	0	2	0	1	1	#DIV/0!
TGGT1_221250	hypothetical protein	0	0	0	2	0	1	1	#DIV/0!
TGGT1_221870	hypothetical protein	0	0	0	1	1	1	1	#DIV/0!
TGGT1_223540	importin-beta N-terminal domain-containing protein	0	0	0	1	1	1	1	#DIV/0!
TGGT1_224510	hypothetical protein	0	0	0	2	0	1	1	#DIV/0!
TGGT1_224530	IMC5	0	0	0	2	0	1	1	#DIV/0!
TGGT1_226320	hypothetical protein	0	0	0	1	1	1	1	#DIV/0!
TGGT1_226480	DNA topoisomerase family protein	0	0	0	2	0	1	1	#DIV/0!
TGGT1_227660	putative DNA methyltransferase 2	0	0	0	1	1	1	1	#DIV/0!
TGGT1_228330	NLI interacting factor family phosphatase	0	0	0	2	0	1	1	#DIV/0!
TGGT1_231770	putative alpha-tubulin I	0	0	0	1	1	1	1	#DIV/0!
TGGT1_232390	18S rRNA biogenesis protein RCL1 protein	0	0	0	1	1	1	1	#DIV/0!
TGGT1_232530	hypothetical protein	0	0	0	2	0	1	1	#DIV/0!
TGGT1_236270	hypothetical protein	0	0	0	1	1	1	1	#DIV/0!
TGGT1_238070	glutaredoxin domain-containing protein	0	0	0	2	0	1	1	#DIV/0!
TGGT1_238110	replication factor a protein 3 protein	0	0	0	1	1	1	1	#DIV/0!
TGGT1_239480	RNB family domain-containing protein	0	0	0	1	1	1	1	#DIV/0!
TGGT1_239770	IMC11	0	0	0	2	0	1	1	#DIV/0!
TGGT1_241850	hypothetical protein	0	0	0	2	0	1	1	#DIV/0!
TGGT1_242080	hypothetical protein	0	0	0	1	1	1	1	#DIV/0!
TGGT1_242435	hypothetical protein	0	0	0	1	1	1	1	#DIV/0!
TGGT1_242680	ribosomal protein RPL24e	0	0	0	2	0	1	1	#DIV/0!
TGGT1_243310	hypothetical protein	0	0	0	2	0	1	1	#DIV/0!
TGGT1_244210	RNA polymerase-associated protein RTF1	0	0	0	1	1	1	1	#DIV/0!
TGGT1_244910	MIZ/SP-RING zinc finger domain-containing protein	0	0	0	2	0	1	1	#DIV/0!
TGGT1_245610	hypothetical protein	0	0	0	2	0	1	1	#DIV/0!
TGGT1_245620	ribosomal-ubiquitin protein RPS27A	0	0	0	2	0	1	1	#DIV/0!
TGGT1_246600	ABC1 family protein	0	0	0	2	0	1	1	#DIV/0!
TGGT1_247020	putative high mobility group protein b1	0	0	0	1	1	1	1	#DIV/0!
TGGT1_247320	hypothetical protein	0	0	0	1	1	1	1	#DIV/0!
TGGT1_247380	hypothetical protein	0	0	0	1	1	1	1	#DIV/0!
TGGT1_248110	hypothetical protein	0	0	0	1	1	1	1	#DIV/0!
TGGT1_248150	hypothetical protein	0	0	0	1	1	1	1	#DIV/0!
TGGT1_249680	RNA polymerase II associated Paf1 complex component PAF1	0	0	0	1	1	1	1	#DIV/0!
TGGT1_251410	tetratricopeptide repeat-containing protein	0	0	0	0	2	1	1	#DIV/0!
TGGT1_252430	hypothetical protein	0	0	0	1	1	1	1	#DIV/0!
TGGT1_255440	hypothetical protein	0	0	0	1	1	1	1	#DIV/0!
TGGT1_257060	translation initiation factor sui1 protein	0	0	0	1	1	1	1	#DIV/0!
TGGT1_257960	GDP-D-mannose pyrophosphorylase	0	0	0	1	1	1	1	#DIV/0!
TGGT1_258130	Rab1 protein	0	0	0	1	1	1	1	#DIV/0!
TGGT1_258180	hypothetical protein	0	0	0	2	0	1	1	#DIV/0!
TGGT1_258490	hypothetical protein	0	0	0	1	1	1	1	#DIV/0!
TGGT1_258850	hypothetical protein	0	0	0	1	1	1	1	#DIV/0!
TGGT1_259950	carbonate dehydratase, eukaryotic-type domain-containing protein	0	0	0	1	1	1	1	#DIV/0!
TGGT1_260650	glycosyltransferase, group 2 family protein	0	0	0	1	1	1	1	#DIV/0!
TGGT1_262730	rhoptry protein ROP16	0	0	0	1	1	1	1	#DIV/0!
TGGT1_263670	putative ribosomal RNA large subunit methyltransferase FTSJ1	0	0	0	2	0	1	1	#DIV/0!
TGGT1_263800	hypothetical protein	0	0	0	1	1	1	1	#DIV/0!
TGGT1_264770	hypothetical protein	0	0	0	1	1	1	1	#DIV/0!
TGGT1_264960	hypothetical protein	0	0	0	1	1	1	1	#DIV/0!
TGGT1_264990	IMC16	0	0	0	1	1	1	1	#DIV/0!
TGGT1_265260	hypothetical protein	0	0	0	2	0	1	1	#DIV/0!
TGGT1_267090	hypothetical protein	0	0	0	1	1	1	1	#DIV/0!
TGGT1_267600	FHA domain-containing protein	0	0	0	2	0	1	1	#DIV/0!
TGGT1_268340	glycosyltransferase family 28 C-terminal domain-containing protein	0	0	0	1	1	1	1	#DIV/0!
TGGT1_268350	hypothetical protein	0	0	0	2	0	1	1	#DIV/0!
TGGT1_268720	Hrf1 family protein	0	0	0	2	0	1	1	#DIV/0!
TGGT1_269330	hypothetical protein	0	0	0	1	1	1	1	#DIV/0!
TGGT1_269660	TFIIH basal transcription factor complex helicase XPB subunit	0	0	0	1	1	1	1	#DIV/0!
TGGT1_270930	hypothetical protein	0	0	0	1	1	1	1	#DIV/0!
TGGT1_271430	hypothetical protein	0	0	0	2	0	1	1	#DIV/0!
TGGT1_272270	radical SAM domain-containing protein	0	0	0	1	1	1	1	#DIV/0!
TGGT1_272600	adaptin c-terminal domain-containing protein	0	0	0	2	0	1	1	#DIV/0!
TGGT1_273030	phosphoglycerate mutase family protein	0	0	0	1	1	1	1	#DIV/0!
TGGT1_273640	hypothetical protein	0	0	0	0	2	1	1	#DIV/0!
TGGT1_274010	hypothetical protein	0	0	0	1	1	1	1	#DIV/0!
TGGT1_274180	hypothetical protein	0	0	0	0	2	1	1	#DIV/0!
TGGT1_275400	hypothetical protein	0	0	0	1	1	1	1	#DIV/0!
TGGT1_275802	SRP72 RNA-binding domain-containing protein	0	0	0	0	2	1	1	#DIV/0!
TGGT1_278050	putative proteasome subunit alpha type 1	0	0	0	1	1	1	1	#DIV/0!
TGGT1_278160	vesicle transport v-snare protein	0	0	0	1	1	1	1	#DIV/0!
TGGT1_278600	hypothetical protein	0	0	0	1	1	1	1	#DIV/0!
TGGT1_280490	U-box domain-containing protein	0	0	0	2	0	1	1	#DIV/0!
TGGT1_280550	clathrin adaptor complex small chain subfamily protein	0	0	0	1	1	1	1	#DIV/0!
TGGT1_281630	hydroxyacylglutathione hydrolase	0	0	0	2	0	1	1	#DIV/0!
TGGT1_284630	hypothetical protein	0	0	0	1	1	1	1	#DIV/0!
TGGT1_286210	protein phosphatase 4, catalytic subunit	0	0	0	1	1	1	1	#DIV/0!
TGGT1_286220	GDP-L-fucose synthetase	0	0	0	2	0	1	1	#DIV/0!
TGGT1_289250	putative cyclophilin	0	0	0	1	1	1	1	#DIV/0!
TGGT1_289570	phosphatidylinositol transfer protein	0	0	0	1	1	1	1	#DIV/0!
TGGT1_289940	uroporphyrinogen decarboxylase	0	0	0	2	0	1	1	#DIV/0!
TGGT1_290240	hypothetical protein	0	0	0	1	1	1	1	#DIV/0!
TGGT1_290720	putative vacuolar proton translocating ATPase subunit	0	0	0	0	2	1	1	#DIV/0!
TGGT1_291880	hypothetical protein	0	0	0	1	1	1	1	#DIV/0!
TGGT1_292110	formate/nitrite transporter protein	0	0	0	1	1	1	1	#DIV/0!
TGGT1_293440	hypothetical protein	0	0	0	1	1	1	1	#DIV/0!
TGGT1_297840	DNA primase, large subunit	0	0	0	2	0	1	1	#DIV/0!
TGGT1_304970	putative cell-cycle-associated protein kinase CDK	0	0	0	1	1	1	1	#DIV/0!
TGGT1_305040	HEAT repeat-containing protein	0	0	0	2	0	1	1	#DIV/0!
TGGT1_305240	XPA binding protein 2 family protein	0	0	0	2	0	1	1	#DIV/0!
TGGT1_305480	elongator complex protein ELP3	0	0	0	1	1	1	1	#DIV/0!
TGGT1_306280	mediator complex subunit MED7	0	0	0	1	1	1	1	#DIV/0!
TGGT1_306400	hypothetical protein	0	0	0	2	0	1	1	#DIV/0!
TGGT1_306410	hypothetical protein	0	0	0	1	1	1	1	#DIV/0!
TGGT1_306530	hypothetical protein	0	0	0	0	2	1	1	#DIV/0!
TGGT1_306630	tRNA methyltransferase complex GCD14 subunit protein	0	0	0	1	1	1	1	#DIV/0!
TGGT1_307580	CBS domain-containing protein	0	0	0	2	0	1	1	#DIV/0!
TGGT1_309020	PP-loop family protein	0	0	0	2	0	1	1	#DIV/0!
TGGT1_309100	hypothetical protein	0	0	0	0	2	1	1	#DIV/0!
TGGT1_310080	AMP-binding enzyme domain-containing protein	0	0	0	1	1	1	1	#DIV/0!
TGGT1_310310	WD domain, G-beta repeat-containing protein	0	0	0	2	0	1	1	#DIV/0!
TGGT1_310420	hypothetical protein	0	0	0	2	0	1	1	#DIV/0!
TGGT1_311740	hypothetical protein	0	0	0	2	0	1	1	#DIV/0!
TGGT1_312530	splicing factor, CC1 family protein	0	0	0	1	1	1	1	#DIV/0!
TGGT1_312830	hypothetical protein	0	0	0	2	0	1	1	#DIV/0!
TGGT1_314280	AAR2 protein	0	0	0	1	1	1	1	#DIV/0!
TGGT1_315780	putative myosin regulatory light chain	0	0	0	1	1	1	1	#DIV/0!
TGGT1_315980	EREBP-4 family protein	0	0	0	1	1	1	1	#DIV/0!
TGGT1_316230	putative SAC1 phosphoinositide phosphatase	0	0	0	2	0	1	1	#DIV/0!
TGGT1_318190	phosphoglycerate mutase family protein	0	0	0	1	1	1	1	#DIV/0!
TGGT1_320040	CHORD protein	0	0	0	1	1	1	1	#DIV/0!
TGGT1_212880	surface antigen repeat-containing protein	1	0	0.5	2	1	1.5	1	3
TGGT1_213300	hypothetical protein	1	0	0.5	2	1	1.5	1	3
TGGT1_233220	hypothetical protein	0	1	0.5	3	0	1.5	1	3
TGGT1_239630	cytidine and deoxycytidylate deaminase zinc-binding region domain-containing protein	0	1	0.5	2	1	1.5	1	3
TGGT1_247470	putative nucleolar protein	1	0	0.5	1	2	1.5	1	3
TGGT1_251610	hypothetical protein	0	1	0.5	3	0	1.5	1	3
TGGT1_258050	actin like protein ALP2a	0	1	0.5	1	2	1.5	1	3
TGGT1_265530	RNA recognition motif-containing protein	0	1	0.5	2	1	1.5	1	3
TGGT1_309265	oxidoreductase, short chain dehydrogenase/reductase family protein	1	0	0.5	1	2	1.5	1	3
TGGT1_255180	ubiquitin carboxyl-terminal hydrolase	2	0	1	3	1	2	1	2
TGGT1_259260	membrane protein FtsH1	0	2	1	2	2	2	1	2
TGGT1_263530	putative chaperonin	1	1	1	1	3	2	1	2
TGGT1_214575	hypothetical protein	2	1	1.5	3	2	2.5	1	1.66667
TGGT1_251870; TGGT1_305160; TGGT1_209910	histone H2Bb; histone H2Ba; histone H2Bv	0	3	1.5	3	2	2.5	1	1.66667
TGGT1_310030	putative cyclase-associated protein	1	2	1.5	5	0	2.5	1	1.66667
TGGT1_311090	ubiquitin carboxyl-terminal hydrolase	2	1	1.5	4	1	2.5	1	1.66667
TGGT1_233100	SPFH domain / Band 7 family protein	2	2	2	4	2	3	1	1.5
TGGT1_238040A; TGGT1_238040B; TGGT1_411630	protein disulfide-isomerase domain-containing protein (all)	3	2	2.5	4	3	3.5	1	1.4
TGGT1_258580	rhoptry protein ROP17	3	2	2.5	5	2	3.5	1	1.4
TGGT1_300100	rhoptry neck protein RON2	2	3	2.5	5	2	3.5	1	1.4
TGGT1_214320	facilitative glucose transporter GT1	2	4	3	3	5	4	1	1.33333
TGGT1_262690	ribosomal protein RPL27	3	4	3.5	6	3	4.5	1	1.28571
TGGT1_285980A	glucosephosphate-mutase GPM1	3	4	3.5	5	4	4.5	1	1.28571
TGGT1_411760	actin	25	31	28	34	24	29	1	1.03571
TGGT1_201400	Sin3-associated polypeptide SAP18	0	0	0	1	0	0.5	0.5	#DIV/0!
TGGT1_202220	ISAP1	0	0	0	1	0	0.5	0.5	#DIV/0!
TGGT1_202850	ATP-binding domain-containing protein	0	0	0	1	0	0.5	0.5	#DIV/0!
TGGT1_203730	hypothetical protein	0	0	0	0	1	0.5	0.5	#DIV/0!
TGGT1_205570	hypothetical protein	0	0	0	1	0	0.5	0.5	#DIV/0!
TGGT1_206310	prenyltransferase, UbiA family protein	0	0	0	1	0	0.5	0.5	#DIV/0!
TGGT1_206630	hypothetical protein	0	0	0	1	0	0.5	0.5	#DIV/0!
TGGT1_207820	putative cell-cycle-associated protein kinase MAPK	0	0	0	1	0	0.5	0.5	#DIV/0!
TGGT1_211420	RNA recognition motif-containing protein	0	0	0	0	1	0.5	0.5	#DIV/0!
TGGT1_213830	putative Ufm1-conjugating enzyme 1	0	0	0	1	0	0.5	0.5	#DIV/0!
TGGT1_214130	hypothetical protein	0	0	0	1	0	0.5	0.5	#DIV/0!
TGGT1_215600	hypothetical protein	0	0	0	1	0	0.5	0.5	#DIV/0!
TGGT1_215940	putative Acetyl-coenzyme A transporter	0	0	0	1	0	0.5	0.5	#DIV/0!
TGGT1_215980	hypothetical protein	0	0	0	1	0	0.5	0.5	#DIV/0!
TGGT1_216440	OTU family cysteine protease	0	0	0	1	0	0.5	0.5	#DIV/0!
TGGT1_216460	hypothetical protein	0	0	0	1	0	0.5	0.5	#DIV/0!
TGGT1_217870	DHHC zinc finger domain-containing protein	0	0	0	1	0	0.5	0.5	#DIV/0!
TGGT1_218410	ribosomal protein RPP0	0	0	0	0	1	0.5	0.5	#DIV/0!
TGGT1_219140	EF-1 guanine nucleotide exchange domain-containing protein	0	0	0	1	0	0.5	0.5	#DIV/0!
TGGT1_219200	DEAD/DEAH box RNA helicase family protein	0	0	0	1	0	0.5	0.5	#DIV/0!
TGGT1_221270	oxidoreductase, 2OG-Fe(II) oxygenase family protein	0	0	0	1	0	0.5	0.5	#DIV/0!
TGGT1_222290	LSM domain-containing protein	0	0	0	1	0	0.5	0.5	#DIV/0!
TGGT1_222840	Ser/Thr phosphatase family protein	0	0	0	1	0	0.5	0.5	#DIV/0!
TGGT1_223810	hypothetical protein	0	0	0	1	0	0.5	0.5	#DIV/0!
TGGT1_224310	DHHC zinc finger domain-containing protein	0	0	0	1	0	0.5	0.5	#DIV/0!
TGGT1_226590	putative cytochrome C oxidase subunit IIa	0	0	0	0	1	0.5	0.5	#DIV/0!
TGGT1_226780	zinc finger, C3HC4 type (RING finger) domain-containing protein	0	0	0	1	0	0.5	0.5	#DIV/0!
TGGT1_227270	hypothetical protein	0	0	0	1	0	0.5	0.5	#DIV/0!
TGGT1_228100	hypothetical protein	0	0	0	1	0	0.5	0.5	#DIV/0!
TGGT1_228490	hypothetical protein	0	0	0	1	0	0.5	0.5	#DIV/0!
TGGT1_233850	hypothetical protein	0	0	0	0	1	0.5	0.5	#DIV/0!
TGGT1_234190	putative serine hydroxymethyltransferase 2	0	0	0	1	0	0.5	0.5	#DIV/0!
TGGT1_236220	PCI domain-containing protein	0	0	0	1	0	0.5	0.5	#DIV/0!
TGGT1_236780	zinc finger, C3HC4 type (RING finger) domain-containing protein	0	0	0	1	0	0.5	0.5	#DIV/0!
TGGT1_236950	hypothetical protein	0	0	0	1	0	0.5	0.5	#DIV/0!
TGGT1_238380	hypothetical protein	0	0	0	0	1	0.5	0.5	#DIV/0!
TGGT1_240250	macro domain-containing protein	0	0	0	1	0	0.5	0.5	#DIV/0!
TGGT1_240490	hypothetical protein	0	0	0	1	0	0.5	0.5	#DIV/0!
TGGT1_241890	hypothetical protein	0	0	0	1	0	0.5	0.5	#DIV/0!
TGGT1_244640	hypothetical protein	0	0	0	0	1	0.5	0.5	#DIV/0!
TGGT1_244650	putative eukaryotic initiation factor-5	0	0	0	1	0	0.5	0.5	#DIV/0!
TGGT1_247290	hypothetical protein	0	0	0	1	0	0.5	0.5	#DIV/0!
TGGT1_247648	Sybindin family protein	0	0	0	1	0	0.5	0.5	#DIV/0!
TGGT1_253600	hypothetical protein	0	0	0	1	0	0.5	0.5	#DIV/0!
TGGT1_254140	DNA-directed RNA polymerase II RPABC4	0	0	0	0	1	0.5	0.5	#DIV/0!
TGGT1_254510	ankyrin repeat-containing protein	0	0	0	0	1	0.5	0.5	#DIV/0!
TGGT1_254555	histone lysine acetyltransferase GCN5-A	0	0	0	1	0	0.5	0.5	#DIV/0!
TGGT1_257010	sporozoite developmental protein	0	0	0	0	1	0.5	0.5	#DIV/0!
TGGT1_258160	carbohydrate kinase	0	0	0	1	0	0.5	0.5	#DIV/0!
TGGT1_260810	hypothetical protein	0	0	0	1	0	0.5	0.5	#DIV/0!
TGGT1_261490	hypothetical protein	0	0	0	0	1	0.5	0.5	#DIV/0!
TGGT1_263085	hypothetical protein	0	0	0	1	0	0.5	0.5	#DIV/0!
TGGT1_263650	putative pre-mRNA-processing protein 8	0	0	0	0	1	0.5	0.5	#DIV/0!
TGGT1_264020	hypothetical protein	0	0	0	1	0	0.5	0.5	#DIV/0!
TGGT1_264950	hypothetical protein	0	0	0	0	1	0.5	0.5	#DIV/0!
TGGT1_265110	putative ribosome biogenesis protein	0	0	0	1	0	0.5	0.5	#DIV/0!
TGGT1_266300	hypothetical protein	0	0	0	1	0	0.5	0.5	#DIV/0!
TGGT1_266630	hypothetical protein	0	0	0	1	0	0.5	0.5	#DIV/0!
TGGT1_268710	elongation factor Tu GTP binding domain-containing protein	0	0	0	1	0	0.5	0.5	#DIV/0!
TGGT1_268770	dual specificity phosphatase, catalytic domain-containing protein	0	0	0	0	1	0.5	0.5	#DIV/0!
TGGT1_268810	ck2 beta subunit	0	0	0	1	0	0.5	0.5	#DIV/0!
TGGT1_271110	hypothetical protein	0	0	0	0	1	0.5	0.5	#DIV/0!
TGGT1_271750	EF hand domain-containing protein	0	0	0	0	1	0.5	0.5	#DIV/0!
TGGT1_275990	hypothetical protein	0	0	0	1	0	0.5	0.5	#DIV/0!
TGGT1_276980	hypothetical protein	0	0	0	0	1	0.5	0.5	#DIV/0!
TGGT1_278800	zinc finger protein 36 family 3 protein	0	0	0	1	0	0.5	0.5	#DIV/0!
TGGT1_283900	ATPase, AAA family protein	0	0	0	0	1	0.5	0.5	#DIV/0!
TGGT1_291150	hypothetical protein	0	0	0	1	0	0.5	0.5	#DIV/0!
TGGT1_293570	putative translocation protein sec62	0	0	0	1	0	0.5	0.5	#DIV/0!
TGGT1_295060	exonuclease	0	0	0	1	0	0.5	0.5	#DIV/0!
TGGT1_300030	hypothetical protein	0	0	0	1	0	0.5	0.5	#DIV/0!
TGGT1_301450	FG-GAP repeat-containing protein	0	0	0	1	0	0.5	0.5	#DIV/0!
TGGT1_305180	Na+/H+ exchanger NHE3	0	0	0	1	0	0.5	0.5	#DIV/0!
TGGT1_308580	Lon protease family protein	0	0	0	0	1	0.5	0.5	#DIV/0!
TGGT1_310050	RNA recognition motif-containing protein	0	0	0	1	0	0.5	0.5	#DIV/0!
TGGT1_310060	small nuclease	0	0	0	1	0	0.5	0.5	#DIV/0!
TGGT1_310380	brix domain containing protein	0	0	0	0	1	0.5	0.5	#DIV/0!
TGGT1_310720A	hypothetical protein	0	0	0	1	0	0.5	0.5	#DIV/0!
TGGT1_311160	PWI domain-containing protein	0	0	0	0	1	0.5	0.5	#DIV/0!
TGGT1_311180	hypothetical protein	0	0	0	0	1	0.5	0.5	#DIV/0!
TGGT1_311890	hypothetical protein	0	0	0	1	0	0.5	0.5	#DIV/0!
TGGT1_312130	hypothetical protein	0	0	0	0	1	0.5	0.5	#DIV/0!
TGGT1_312250	DNA-directed RNA polymerase III RPC11	0	0	0	1	0	0.5	0.5	#DIV/0!
TGGT1_312340	hypothetical protein	0	0	0	1	0	0.5	0.5	#DIV/0!
TGGT1_313140	isocitrate dehydrogenase	0	0	0	1	0	0.5	0.5	#DIV/0!
TGGT1_314000	putative peptide methionine sulfoxide reductase msrB	0	0	0	1	0	0.5	0.5	#DIV/0!
TGGT1_314260	hypothetical protein	0	0	0	1	0	0.5	0.5	#DIV/0!
TGGT1_319570	WD domain, G-beta repeat-containing protein	0	0	0	0	1	0.5	0.5	#DIV/0!
TGGT1_319620	hypothetical protein	0	0	0	1	0	0.5	0.5	#DIV/0!
TGGT1_204370	WD-40 repeat protein	1	0	0.5	1	1	1	0.5	2
TGGT1_208790	putative MC family transporter	0	1	0.5	1	1	1	0.5	2
TGGT1_211680	protein disulfide isomerase	0	1	0.5	1	1	1	0.5	2
TGGT1_218840	mutS domain protein	1	0	0.5	1	1	1	0.5	2
TGGT1_219250	acetyltransferase, GNAT family protein	0	1	0.5	2	0	1	0.5	2
TGGT1_240310B; TGGT1_240360; TGGT1_409650; TGGT1_409630; TGGT1_240340B	Toxoplasma gondii family E protein (all)	0	1	0.5	2	0	1	0.5	2
TGGT1_260010	acetyltransferase, GNAT family protein	0	1	0.5	1	1	1	0.5	2
TGGT1_266470	hypothetical protein	0	1	0.5	2	0	1	0.5	2
TGGT1_272900	putative DNA repair protein RAD51	1	0	0.5	1	1	1	0.5	2
TGGT1_275690	putative ClpB	1	0	0.5	1	1	1	0.5	2
TGGT1_309060	ubiquitin carboxyl-terminal hydrolase	1	0	0.5	1	1	1	0.5	2
TGGT1_309570	DEAD/DEAH box helicase domain-containing protein	0	1	0.5	1	1	1	0.5	2
TGGT1_209270	hypothetical protein	2	0	1	2	1	1.5	0.5	1.5
TGGT1_216630	putative trigger factor protein	1	1	1	1	2	1.5	0.5	1.5
TGGT1_255260	apical membrane antigen AMA1	0	2	1	1	2	1.5	0.5	1.5
TGGT1_315210	putative rhoptry protein	1	1	1	1	2	1.5	0.5	1.5
TGGT1_205510	putative nucleolar protein 5	1	2	1.5	3	1	2	0.5	1.33333
TGGT1_216180	hypothetical protein	1	2	1.5	2	2	2	0.5	1.33333
TGGT1_217910	DNA polymerase (pol2) superfamily protein	2	1	1.5	3	1	2	0.5	1.33333
TGGT1_251920	hypothetical protein	1	2	1.5	3	1	2	0.5	1.33333
TGGT1_261760	CDP-alcohol phosphatidyltransferase superfamily protein	1	2	1.5	2	2	2	0.5	1.33333
TGGT1_261950	ATP synthase beta subunit ATP-B	2	1	1.5	2	2	2	0.5	1.33333
TGGT1_214110	putative protein yipf5	2	2	2	4	1	2.5	0.5	1.25
TGGT1_214150	putative mitochondrial inner membrane translocase subunit TIM17	2	2	2	2	3	2.5	0.5	1.25
TGGT1_246630	DNA-directed RNA polymerase I RPA43	3	3	3	6	1	3.5	0.5	1.16667
TGGT1_203160	hypothetical protein	3	4	3.5	5	3	4	0.5	1.14286
TGGT1_214770	putative small GTP binding protein rab1a	4	5	4.5	6	4	5	0.5	1.11111
TGGT1_243570	ribosomal protein RPS26	6	4	5	8	3	5.5	0.5	1.1
TGGT1_223410	putative eukaryotic initiation factor-4E	5	8	6.5	9	5	7	0.5	1.07692
TGGT1_230420	sarco/endoplasmic reticulum Ca2+-ATPase	10	10	10	16	5	10.5	0.5	1.05
TGGT1_262620	RNA recognition motif-containing protein	12	9	10.5	14	8	11	0.5	1.04762
TGGT1_276140	ADP ribosylation factor ARF1	10	19	14.5	20	10	15	0.5	1.03448
TGGT1_324600	heat shock protein	21	28	24.5	28	22	25	0.5	1.02041
TGGT1_207440	ribosomal protein RPS4	55	58	56.5	66	48	57	0.5	1.00885
TGGT1_205615	hypothetical protein	0	0	0	0	0	0	0	#DIV/0!
TGGT1_230490	phosphatidylinositol-4-phosphate 5-kinase	0	0	0	0	0	0	0	#DIV/0!
TGGT1_293258	hypothetical protein	0	0	0	0	0	0	0	#DIV/0!
TGGT1_320110	proliferating cell nuclear antigen PCNA2	0	0	0	0	0	0	0	#DIV/0!
TGGT1_202390	S15 sporozoite-expressed protein	0	1	0.5	1	0	0.5	0	1
TGGT1_202510	multi-pass transmembrane protein	1	1	1	1	1	1	0	1
TGGT1_206490	ICE family protease (caspase) p20 domain-containing protein	3	7	5	8	2	5	0	1
TGGT1_209800	formate/nitrite transporter protein	1	0	0.5	0	1	0.5	0	1
TGGT1_210370	hypothetical protein	1	1	1	2	0	1	0	1
TGGT1_210690	ribosomal protein RPS6	18	25	21.5	23	20	21.5	0	1
TGGT1_212290	ribosomal protein RPS19	1	2	1.5	2	1	1.5	0	1
TGGT1_214750	hypothetical protein	0	1	0.5	1	0	0.5	0	1
TGGT1_223000	dynein light chain DLC	1	3	2	2	2	2	0	1
TGGT1_225150	hypothetical protein	2	1	1.5	3	0	1.5	0	1
TGGT1_227620	dense granule protein GRA2	0	3	1.5	1	2	1.5	0	1
TGGT1_229990	putative T-complex protein 1 subunit alpha	2	4	3	3	3	3	0	1
TGGT1_232380	WD domain, G-beta repeat-containing protein	1	1	1	2	0	1	0	1
TGGT1_242460	mitochondrial carrier superfamily protein	0	1	0.5	0	1	0.5	0	1
TGGT1_243450	putative Ras-related protein Rab2BV	1	0	0.5	1	0	0.5	0	1
TGGT1_243910	Cof family hydrolase subfamily protein	1	0	0.5	1	0	0.5	0	1
TGGT1_249260	putative cell-cycle-associated protein kinase CDK	1	0	0.5	1	0	0.5	0	1
TGGT1_251480	DEAD/DEAH box helicase domain-containing protein	1	0	0.5	1	0	0.5	0	1
[truncated: 246 more rows]

## Sheet: Filtered Results
Gene ID	Product Description	Control (rep 1)	Control (rep 2)	Control (Average)	IMC32TurboID (rep 1)	IMC32TurboID (rep 2)	IMC32TurboID (Average)	Enrichment Diff.	Enrichment Fold
TGGT1_291180	hypothetical protein	1	1	1	1239	945	1092	1091	1092
TGGT1_232150	IMC32	8	3	5.5	727	604	665.5	660	121
TGGT1_210345	hypothetical protein	0	0	0	411	297	354	354	#DIV/0!
TGGT1_230000	hypothetical protein	0	0	0	420	276	348	348	#DIV/0!
TGGT1_258540	phosphoglycerate mutase family protein	0	0	0	398	275	336.5	336.5	#DIV/0!
TGGT1_294860	BCC0	0	0	0	383	282	332.5	332.5	#DIV/0!
TGGT1_244380	cactin	0	0	0	379	242	310.5	310.5	#DIV/0!
TGGT1_315860	EF hand domain-containing protein	0	0	0	367	252	309.5	309.5	#DIV/0!
TGGT1_321620	DrpB	1	0	0.5	324	274	299	298.5	598
TGGT1_305560	Vps51/Vps67 protein	0	0	0	316	268	292	292	#DIV/0!
TGGT1_306660	RNA pseudouridine synthase superfamily protein	0	1	0.5	303	215	259	258.5	518
TGGT1_304630	ATG C terminal domain-containing protein	0	0	0	301	204	252.5	252.5	#DIV/0!
TGGT1_311230	BCC7	0	0	0	262	225	243.5	243.5	#DIV/0!
TGGT1_216620	EF hand domain-containing protein	0	1	0.5	283	203	243	242.5	486
TGGT1_243200	IMC29	0	0	0	267	209	238	238	#DIV/0!
TGGT1_210700	hypothetical protein	1	0	0.5	288	182	235	234.5	470
TGGT1_273800	WD domain, G-beta repeat-containing protein	0	0	0	271	196	233.5	233.5	#DIV/0!
TGGT1_245560	hypothetical protein	0	0	0	250	187	218.5	218.5	#DIV/0!
TGGT1_238400	endonuclease/exonuclease/phosphatase domain-containing protein	0	0	0	237	190	213.5	213.5	#DIV/0!
TGGT1_313270	hypothetical protein	0	0	0	232	185	208.5	208.5	#DIV/0!
TGGT1_240050	hypothetical protein	0	0	0	224	182	203	203	#DIV/0!
TGGT1_255880	hypothetical protein	0	0	0	238	166	202	202	#DIV/0!
TGGT1_293730	DHHC14	0	0	0	220	176	198	198	#DIV/0!
TGGT1_228150	hypothetical protein	0	0	0	226	165	195.5	195.5	#DIV/0!
TGGT1_310190	PIK3R4 kinase-related protein (incomplete catalytic triad)	0	0	0	234	157	195.5	195.5	#DIV/0!
TGGT1_227820	hypothetical protein	0	0	0	225	158	191.5	191.5	#DIV/0!
TGGT1_232340	protein phosphatase 2C domain-containing protein	0	0	0	210	170	190	190	#DIV/0!
TGGT1_214970	putative DNA replication licensing factor	2	3	2.5	202	182	192	189.5	76.8
TGGT1_320080	hypothetical protein	0	0	0	219	154	186.5	186.5	#DIV/0!
TGGT1_294610	IMC30	0	0	0	196	174	185	185	#DIV/0!
TGGT1_206450	putative autophagy-related cysteine peptidase atg4	0	0	0	238	115	176.5	176.5	#DIV/0!
TGGT1_307040	shikimate dehydrogenase substrate binding domain-containing protein	0	0	0	203	142	172.5	172.5	#DIV/0!
TGGT1_244120	hypothetical protein	0	0	0	209	134	171.5	171.5	#DIV/0!
TGGT1_266830	Sec7 domain-containing protein	1	1	1	210	133	171.5	170.5	171.5
TGGT1_292950	AC10	0	0	0	212	128	170	170	#DIV/0!
TGGT1_235340	ISC1	0	0	0	202	137	169.5	169.5	#DIV/0!
TGGT1_209880	putative glutamic acid-rich protein	0	0	0	207	122	164.5	164.5	#DIV/0!
TGGT1_268330	hypothetical protein	0	0	0	182	144	163	163	#DIV/0!
TGGT1_293180	NADP-specific glutamate dehydrogenase	1	0	0.5	171	150	160.5	160	321
TGGT1_230880	hypothetical protein	0	0	0	198	115	156.5	156.5	#DIV/0!
TGGT1_236560	hypothetical protein	0	0	0	182	131	156.5	156.5	#DIV/0!
TGGT1_204160	GYF domain-containing protein	0	0	0	178	130	154	154	#DIV/0!
TGGT1_226660	hypothetical protein	0	0	0	178	123	150.5	150.5	#DIV/0!
TGGT1_231630	IMC4	1	0	0.5	157	143	150	149.5	300
TGGT1_225960	STE kinase	0	0	0	171	116	143.5	143.5	#DIV/0!
TGGT1_295850	cyclic nucleotide-binding domain-containing protein	0	0	0	164	119	141.5	141.5	#DIV/0!
TGGT1_268950	hypothetical protein	0	0	0	156	123	139.5	139.5	#DIV/0!
TGGT1_291140	CCR4-Not complex component, Not1 protein	1	0	0.5	157	123	140	139.5	280
TGGT1_258832	Vps52 / Sac2 family protein	0	0	0	146	132	139	139	#DIV/0!
TGGT1_259720	hypothetical protein	0	0	0	154	124	139	139	#DIV/0!
TGGT1_316680	RNA pseudouridine synthase superfamily protein	0	0	0	169	102	135.5	135.5	#DIV/0!
TGGT1_275350	TBC domain-containing protein	0	0	0	149	119	134	134	#DIV/0!
TGGT1_237290	hypothetical protein	0	0	0	152	113	132.5	132.5	#DIV/0!
TGGT1_227610	hypothetical protein	0	0	0	153	107	130	130	#DIV/0!
TGGT1_250700	hypothetical protein	0	0	0	139	115	127	127	#DIV/0!
TGGT1_268370	non-specific serine/threonine protein kinase	0	0	0	153	96	124.5	124.5	#DIV/0!
TGGT1_298610	GYF domain-containing protein	0	0	0	152	93	122.5	122.5	#DIV/0!
TGGT1_232080	hypothetical protein	3	4	3.5	147	97	122	118.5	34.8571
TGGT1_260600	Pumilio-family RNA binding repeat-containing protein	0	0	0	139	95	117	117	#DIV/0!
TGGT1_314530	RPAP1 family protein	0	0	0	148	84	116	116	#DIV/0!
TGGT1_239410	hypothetical protein	0	0	0	127	102	114.5	114.5	#DIV/0!
TGGT1_313790	hypothetical protein	0	0	0	130	99	114.5	114.5	#DIV/0!
TGGT1_215700	phosphatidylinositol 3- and 4-kinase	0	0	0	136	88	112	112	#DIV/0!
TGGT1_230400	hypothetical protein	0	0	0	133	91	112	112	#DIV/0!
TGGT1_279320	hypothetical protein	0	0	0	140	83	111.5	111.5	#DIV/0!
TGGT1_296010; TGGT1_295140	phosphatidylinositol 3- and 4-kinase; 1-phosphatidylinositol 4-kinase	0	0	0	130	89	109.5	109.5	#DIV/0!
TGGT1_310220	BCC10	0	0	0	133	86	109.5	109.5	#DIV/0!
TGGT1_214180	ENTH domain-containing protein	0	0	0	115	103	109	109	#DIV/0!
TGGT1_203010	Ark3	0	0	0	136	77	106.5	106.5	#DIV/0!
TGGT1_262390	TLD protein	0	0	0	132	80	106	106	#DIV/0!
TGGT1_274130	TBC domain-containing protein	0	0	0	126	85	105.5	105.5	#DIV/0!
TGGT1_294360	putative ubiquitin specific protease 39 isoform 2	0	0	0	117	93	105	105	#DIV/0!
TGGT1_315885	putative glycosyltransferase	0	0	0	138	72	105	105	#DIV/0!
TGGT1_235470	myosin A	25	18	21.5	135	115	125	103.5	5.81395
TGGT1_209000	HECT-domain (ubiquitin-transferase) domain-containing protein	0	0	0	131	73	102	102	#DIV/0!
TGGT1_297230	Vps53 family protein	0	0	0	112	88	100	100	#DIV/0!
TGGT1_301410	hypothetical protein	0	0	0	108	91	99.5	99.5	#DIV/0!
TGGT1_225745	hypothetical protein	1	0	0.5	127	70	98.5	98	197
TGGT1_314780	myosin G	0	1	0.5	126	70	98	97.5	196
TGGT1_226960	phosphofructokinase PFKII	2	3	2.5	104	92	98	95.5	39.2
TGGT1_311400	WD domain, G-beta repeat-containing protein	0	0	0	116	73	94.5	94.5	#DIV/0!
TGGT1_206380	hypothetical protein	0	0	0	120	68	94	94	#DIV/0!
TGGT1_226470	hypothetical protein	0	0	0	123	65	94	94	#DIV/0!
TGGT1_201680	putative eukaryotic initiation factor-3 subunit 10	24	34	29	144	102	123	94	4.24138
TGGT1_226340	hypothetical protein	0	0	0	117	69	93	93	#DIV/0!
TGGT1_238170	IAP3	0	0	0	101	84	92.5	92.5	#DIV/0!
TGGT1_270865	putative adenylate cyclase	0	0	0	105	79	92	92	#DIV/0!
TGGT1_230940	hypothetical protein	15	13	14	116	96	106	92	7.57143
TGGT1_269180	MIF4G domain-containing protein	0	0	0	110	73	91.5	91.5	#DIV/0!
TGGT1_214090	signal peptidase	0	1	0.5	99	83	91	90.5	182
TGGT1_262150	kelch repeat and K+ channel tetramerisation domain containing protein	0	0	0	105	74	89.5	89.5	#DIV/0!
TGGT1_278975	ICE family protease (caspase) p20 domain-containing protein	0	0	0	109	69	89	89	#DIV/0!
TGGT1_220270	IMC6	0	0	0	100	73	86.5	86.5	#DIV/0!
TGGT1_231640	IMC1	0	0	0	101	72	86.5	86.5	#DIV/0!
TGGT1_237210	Tyrosine kinase-like (TKL) protein	0	0	0	100	73	86.5	86.5	#DIV/0!
TGGT1_229260	BCC4	0	0	0	92	80	86	86	#DIV/0!
TGGT1_228750	CDPK7	0	0	0	97	74	85.5	85.5	#DIV/0!
TGGT1_264090	hypothetical protein	0	0	0	111	60	85.5	85.5	#DIV/0!
TGGT1_223840	putative ATP-citrate lyase	0	0	0	97	72	84.5	84.5	#DIV/0!
TGGT1_205130	hypothetical protein	2	4	3	110	64	87	84	29
TGGT1_212140	hypothetical protein	0	0	0	90	76	83	83	#DIV/0!
TGGT1_207370	hypothetical protein	0	0	0	85	80	82.5	82.5	#DIV/0!
TGGT1_214990	hypothetical protein	0	0	0	96	68	82	82	#DIV/0!
TGGT1_258210	DNA-directed RNA polymerase II RPB2	0	0	0	94	70	82	82	#DIV/0!
TGGT1_304650	histidine acid phosphatase superfamily protein	0	0	0	92	72	82	82	#DIV/0!
TGGT1_231070	BCC2	0	0	0	98	64	81	81	#DIV/0!
TGGT1_242830	putative XRN 5'-3' exonuclease	0	0	0	88	74	81	81	#DIV/0!
TGGT1_230690	LNS2 (Lipin/Ned1/Smp2) protein	0	0	0	87	73	80	80	#DIV/0!
TGGT1_289080	HEAT repeat-containing protein	0	0	0	87	73	80	80	#DIV/0!
TGGT1_219710	hypothetical protein	0	0	0	92	67	79.5	79.5	#DIV/0!
TGGT1_203180	leucine rich repeat-containing protein	0	0	0	101	57	79	79	#DIV/0!
TGGT1_263000	Beige/BEACH domain-containing protein	0	0	0	104	54	79	79	#DIV/0!
TGGT1_284620	hypothetical protein	0	0	0	96	62	79	79	#DIV/0!
TGGT1_312300	Sec7 domain-containing protein	0	0	0	100	58	79	79	#DIV/0!
TGGT1_311770	BCC3	0	0	0	91	65	78	78	#DIV/0!
TGGT1_271120	endonuclease/exonuclease/phosphatase family protein	0	0	0	98	57	77.5	77.5	#DIV/0!
TGGT1_249440; TGGT1_249425	AC10; hypothetical protein	0	0	0	83	71	77	77	#DIV/0!
TGGT1_215380	hypothetical protein	0	0	0	78	74	76	76	#DIV/0!
TGGT1_297870	IMC36	1	0	0.5	93	60	76.5	76	153
TGGT1_214610	hypothetical protein	0	0	0	83	68	75.5	75.5	#DIV/0!
TGGT1_250790	hypothetical protein	0	0	0	80	71	75.5	75.5	#DIV/0!
TGGT1_258970	hypothetical protein	0	0	0	85	66	75.5	75.5	#DIV/0!
TGGT1_237280	TLD protein	0	0	0	85	65	75	75	#DIV/0!
TGGT1_266640	putative Acetyl-coenzyme A synthetase 2	0	0	0	91	59	75	75	#DIV/0!
TGGT1_267280	hypothetical protein	0	0	0	96	52	74	74	#DIV/0!
TGGT1_214270	putative translation initiation factor IF-2	1	1	1	84	66	75	74	75
TGGT1_216810	5'-nucleotidase, C-terminal domain-containing protein	0	0	0	90	55	72.5	72.5	#DIV/0!
TGGT1_234280	AMP deaminase	0	0	0	79	64	71.5	71.5	#DIV/0!
TGGT1_253440	SRPK	0	0	0	81	61	71	71	#DIV/0!
TGGT1_280370	hypothetical protein	0	0	0	83	59	71	71	#DIV/0!
TGGT1_269290	hypothetical protein	0	0	0	81	59	70	70	#DIV/0!
TGGT1_220360	FAD binding domain-containing protein	0	0	0	83	55	69	69	#DIV/0!
TGGT1_300260	threonyl-tRNA synthetase family protein	0	0	0	87	51	69	69	#DIV/0!
TGGT1_283550	hypothetical protein	0	0	0	83	54	68.5	68.5	#DIV/0!
TGGT1_300120	aminotransferase, class V superfamily protein	0	0	0	82	53	67.5	67.5	#DIV/0!
TGGT1_223790	hypothetical protein	0	0	0	75	59	67	67	#DIV/0!
TGGT1_221580	ribosomal RNA large subunit methyltransferase J protein	0	0	0	83	50	66.5	66.5	#DIV/0!
TGGT1_294730	hypothetical protein	0	0	0	76	57	66.5	66.5	#DIV/0!
TGGT1_313370	hypothetical protein	0	0	0	74	59	66.5	66.5	#DIV/0!
TGGT1_255190	myosin C	3	1	2	72	65	68.5	66.5	34.25
TGGT1_210430	DnaJ domain-containing protein	0	0	0	66	66	66	66	#DIV/0!
TGGT1_218960	AP2 domain transcription factor AP2XII-1	0	0	0	88	44	66	66	#DIV/0!
TGGT1_221660	DEAD/DEAH box helicase domain-containing protein	0	0	0	68	64	66	66	#DIV/0!
TGGT1_289330	ubiquitin carboxyl-terminal hydrolase family 2 protein	0	0	0	77	55	66	66	#DIV/0!
TGGT1_312622	DUF803 domain-containing protein	1	0	0.5	65	68	66.5	66	133
TGGT1_211340	hypothetical protein	0	0	0	83	48	65.5	65.5	#DIV/0!
TGGT1_240980	hypothetical protein	0	0	0	76	53	64.5	64.5	#DIV/0!
TGGT1_206580	formin FRM2	0	0	0	76	52	64	64	#DIV/0!
TGGT1_297530	DNA-directed RNA polymerase I RPA2	0	0	0	73	55	64	64	#DIV/0!
TGGT1_269730	myosin-light-chain kinase	0	0	0	84	41	62.5	62.5	#DIV/0!
TGGT1_213060	WD domain, G-beta repeat-containing protein	0	0	0	82	42	62	62	#DIV/0!
TGGT1_213392	surface antigen repeat-containing protein	0	0	0	75	49	62	62	#DIV/0!
TGGT1_226390	hypothetical protein	0	0	0	84	39	61.5	61.5	#DIV/0!
TGGT1_263520	microtubule associated protein SPM1	0	0	0	71	52	61.5	61.5	#DIV/0!
TGGT1_222800	putative glycogen synthase	1	1	1	80	45	62.5	61.5	62.5
TGGT1_244500	Tubulin-tyrosine ligase family protein	0	0	0	79	43	61	61	#DIV/0!
TGGT1_269390	CRAL/TRIO domain-containing protein	0	0	0	68	54	61	61	#DIV/0!
TGGT1_244880	DNA-directed RNA polymerase I RPA1	0	1	0.5	77	46	61.5	61	123
TGGT1_269460	BCC5	0	0	0	79	42	60.5	60.5	#DIV/0!
TGGT1_291020	myosin head (motor domain) domain-containing protein	0	0	0	70	50	60	60	#DIV/0!
TGGT1_250820	AC2	0	0	0	76	43	59.5	59.5	#DIV/0!
TGGT1_282070	IMC33	0	0	0	68	51	59.5	59.5	#DIV/0!
TGGT1_249390	glutamate/leucine/phenylalanine/valine dehydrogenase family protein	48	55	51.5	130	91	110.5	59	2.14563
TGGT1_229650	josephin protein	0	0	0	82	35	58.5	58.5	#DIV/0!
TGGT1_259870	hypothetical protein	0	0	0	67	50	58.5	58.5	#DIV/0!
TGGT1_285500	hypothetical protein	0	0	0	73	44	58.5	58.5	#DIV/0!
TGGT1_219320	acid phosphatase GAP50	9	11	10	84	53	68.5	58.5	6.85
TGGT1_289520	hypothetical protein	0	0	0	67	49	58	58	#DIV/0!
TGGT1_235160	hypothetical protein	2	0	1	64	54	59	58	59
TGGT1_318440	helicase associated domain (ha2) protein	1	3	2	79	41	60	58	30
TGGT1_203540	putative RNA binding protein	0	0	0	68	46	57	57	#DIV/0!
TGGT1_208050	putative ABC transporter	0	0	0	70	44	57	57	#DIV/0!
TGGT1_290920	oxidoreductase, 2OG-Fe(II) oxygenase family protein	0	0	0	64	50	57	57	#DIV/0!
TGGT1_276170	phosphatidylinositol 3- and 4-kinase	0	1	0.5	72	42	57	56.5	114
TGGT1_212770	IMC34	0	0	0	66	46	56	56	#DIV/0!
TGGT1_230140	vacuolar sorting protein 9 (vps9) domain-containing protein	0	0	0	64	48	56	56	#DIV/0!
TGGT1_235420	hypothetical protein	0	0	0	69	43	56	56	#DIV/0!
TGGT1_265850	hypothetical protein	0	0	0	71	41	56	56	#DIV/0!
TGGT1_268630	YagE family protein	0	0	0	66	46	56	56	#DIV/0!
TGGT1_312580	hypothetical protein	0	0	0	62	50	56	56	#DIV/0!
TGGT1_278870	myosin F	14	23	18.5	76	73	74.5	56	4.02703
TGGT1_260550	acetyltransferase, GNAT family protein	0	0	0	66	44	55	55	#DIV/0!
TGGT1_277760	putative adenylosuccinate lyase	0	0	0	58	52	55	55	#DIV/0!
TGGT1_225260	DNA-directed RNA polymerase II RPB1	0	0	0	67	42	54.5	54.5	#DIV/0!
TGGT1_254940	MIF4G domain-containing protein	0	0	0	69	40	54.5	54.5	#DIV/0!
TGGT1_294630	hypothetical protein	0	1	0.5	67	42	54.5	54	109
TGGT1_214140	hypothetical protein	0	0	0	64	43	53.5	53.5	#DIV/0!
TGGT1_289820	TBC domain-containing protein	0	0	0	69	37	53	53	#DIV/0!
TGGT1_227450	hydrolase, NUDIX family protein	0	0	0	69	36	52.5	52.5	#DIV/0!
TGGT1_269990	hypothetical protein	0	0	0	65	40	52.5	52.5	#DIV/0!
TGGT1_283850	peptidyl-prolyl cis-trans isomerase	0	0	0	61	44	52.5	52.5	#DIV/0!
TGGT1_310130	Spc97 / Spc98 family protein	0	0	0	68	37	52.5	52.5	#DIV/0!
TGGT1_257350	putative eukaryotic translation initiation factor	0	0	0	61	43	52	52	#DIV/0!
TGGT1_267800	dynamin-related protein DRPA	0	0	0	61	43	52	52	#DIV/0!
TGGT1_288800	endonuclease/exonuclease/phosphatase family protein	0	0	0	65	38	51.5	51.5	#DIV/0!
TGGT1_271060	Sec1 family protein	0	0	0	58	44	51	51	#DIV/0!
TGGT1_207060	ribonucleoside-diphosphate reductase small subunit	0	0	0	66	34	50	50	#DIV/0!
TGGT1_240630	IMC35	0	0	0	60	40	50	50	#DIV/0!
TGGT1_224850	putative polyadenylate binding protein	2	2	2	64	40	52	50	26
TGGT1_297420	putative beta-tubulin cofactor D	0	0	0	60	39	49.5	49.5	#DIV/0!
TGGT1_297720	trehalose-phosphatase	0	0	0	67	32	49.5	49.5	#DIV/0!
TGGT1_203390	CRAL/TRIO domain-containing protein	0	0	0	59	39	49	49	#DIV/0!
TGGT1_319910	WD domain, G-beta repeat-containing protein	0	0	0	48	50	49	49	#DIV/0!
TGGT1_224890	hypothetical protein	0	0	0	71	26	48.5	48.5	#DIV/0!
TGGT1_289990	hypothetical protein	0	0	0	53	44	48.5	48.5	#DIV/0!
TGGT1_291620	hypothetical protein	0	0	0	55	42	48.5	48.5	#DIV/0!
TGGT1_315700	hypothetical protein	0	0	0	55	42	48.5	48.5	#DIV/0!
TGGT1_222960	SCY kinase-related protein (incomplete catalytic triad)	0	0	0	54	42	48	48	#DIV/0!
TGGT1_224980	hypothetical protein	0	0	0	50	46	48	48	#DIV/0!
TGGT1_231440	LsmAD domain-containing protein	0	0	0	58	38	48	48	#DIV/0!
TGGT1_240410	protein kinase (incomplete catalytic triad)	0	0	0	61	34	47.5	47.5	#DIV/0!
TGGT1_261500	hydrolase	0	0	0	55	40	47.5	47.5	#DIV/0!
TGGT1_272640	putative eukaryotic initiation factor-2B, epsilon subunit	0	0	0	59	36	47.5	47.5	#DIV/0!
TGGT1_315580	hypothetical protein	0	0	0	47	48	47.5	47.5	#DIV/0!
TGGT1_289650	PEP-carboxykinase I	0	2	1	53	43	48	47	48
TGGT1_318710	ATP-binding cassette sub-family F member 1	2	1	1.5	52	45	48.5	47	32.3333
TGGT1_291950	RNA recognition motif-containing protein	0	0	0	50	43	46.5	46.5	#DIV/0!
TGGT1_223420	DnaJ domain-containing protein	0	0	0	51	41	46	46	#DIV/0!
TGGT1_252210	pentatricopeptide repeat domain-containing protein	0	0	0	60	31	45.5	45.5	#DIV/0!
TGGT1_284530	hypothetical protein	0	0	0	55	35	45	45	#DIV/0!
TGGT1_205380	fructose-bisphospatase I	12	18	15	65	55	60	45	4
TGGT1_202070	hypothetical protein	0	0	0	59	30	44.5	44.5	#DIV/0!
TGGT1_306190	hypothetical protein	0	0	0	44	45	44.5	44.5	#DIV/0!
TGGT1_313860	regulator of chromosome condensation (RCC1) repeat-containing protein	0	0	0	52	37	44.5	44.5	#DIV/0!
TGGT1_232250	catalase	3	3	3	60	35	47.5	44.5	15.8333
TGGT1_214880	AC4	0	0	0	48	40	44	44	#DIV/0!
TGGT1_249710	Parkinson disease 7 domain containing 1 family protein	0	0	0	48	40	44	44	#DIV/0!
TGGT1_253860	Tyrosine kinase-like (TKL) protein	0	0	0	63	25	44	44	#DIV/0!
TGGT1_315080	hypothetical protein	0	0	0	61	27	44	44	#DIV/0!
TGGT1_243960	nuclear transport factor 2 (ntf2) domain-containing protein	1	5	3	56	38	47	44	15.6667
TGGT1_203780	hypothetical protein	0	0	0	45	42	43.5	43.5	#DIV/0!
TGGT1_262880	hypothetical protein	0	0	0	54	33	43.5	43.5	#DIV/0!
TGGT1_273500	O-linked N-acetylglucosamine transferase	0	0	0	54	33	43.5	43.5	#DIV/0!
TGGT1_316520	1,4-alpha-glucan-branching enzyme	0	0	0	62	25	43.5	43.5	#DIV/0!
TGGT1_243710	t-complex protein beta subunit	1	2	1.5	46	44	45	43.5	30
TGGT1_222860	putative eukaryotic translation initiation factor	9	4	6.5	73	27	50	43.5	7.69231
TGGT1_240650	putative coatomer protein complex, subunit alpha	5	8	6.5	64	36	50	43.5	7.69231
TGGT1_260540	IMC14	0	0	0	49	37	43	43	#DIV/0!
TGGT1_310900	AP2 domain transcription factor AP2XI-2	0	0	0	53	33	43	43	#DIV/0!
TGGT1_201380	putative chorismate synthase	1	0	0.5	48	39	43.5	43	87
TGGT1_306290	DNA-directed RNA polymerase III RPC1	1	0	0.5	60	27	43.5	43	87
TGGT1_272475	protein kinase domain-containing protein	0	0	0	59	26	42.5	42.5	#DIV/0!
TGGT1_289510	hypothetical protein	0	0	0	49	35	42	42	#DIV/0!
TGGT1_293480	MoeA N-terminal region (domain I and II) domain-containing protein	0	0	0	46	38	42	42	#DIV/0!
TGGT1_305340	corepressor complex CRC230	0	0	0	57	27	42	42	#DIV/0!
TGGT1_286580	IMC17	2	2	2	56	32	44	42	22
TGGT1_288600	WD domain, G-beta repeat-containing protein	0	0	0	52	31	41.5	41.5	#DIV/0!
TGGT1_222400	hypothetical protein	0	0	0	51	31	41	41	#DIV/0!
TGGT1_243430	OTU family cysteine protease	0	0	0	49	33	41	41	#DIV/0!
TGGT1_260580	hypothetical protein	0	0	0	57	25	41	41	#DIV/0!
TGGT1_264940	kelch repeat-containing protein	0	0	0	55	27	41	41	#DIV/0!
TGGT1_311510	eIF2 kinase IF2K-B	0	0	0	56	25	40.5	40.5	#DIV/0!
TGGT1_320000	SCY kinase (incomplete catalytic triad)	0	0	0	43	38	40.5	40.5	#DIV/0!
TGGT1_264890	hypothetical protein	0	0	0	51	29	40	40	#DIV/0!
TGGT1_264900	hypothetical protein	0	0	0	41	39	40	40	#DIV/0!
TGGT1_287970	hypothetical protein	0	0	0	54	26	40	40	#DIV/0!
TGGT1_305190	CorA family Mg2+ transporter protein	0	0	0	47	33	40	40	#DIV/0!
TGGT1_278130	BCC11	0	0	0	52	27	39.5	39.5	#DIV/0!
TGGT1_298630	vacuolar transporter chaperone VTC2	0	0	0	46	33	39.5	39.5	#DIV/0!
TGGT1_205470	putative translation elongation factor 2 family protein	34	37	35.5	85	65	75	39.5	2.11268
TGGT1_202190	hypothetical protein	0	0	0	53	25	39	39	#DIV/0!
TGGT1_221470	hypothetical protein	0	0	0	42	36	39	39	#DIV/0!
TGGT1_238050	nuclease and tudor domain-containing protein	0	0	0	44	34	39	39	#DIV/0!
TGGT1_273790	hypothetical protein	0	0	0	48	30	39	39	#DIV/0!
TGGT1_286920	SWIRM domain-containing protein	0	0	0	53	25	39	39	#DIV/0!
TGGT1_289050	putative FIKK kinase	0	0	0	51	27	39	39	#DIV/0!
TGGT1_295000	hypothetical protein	0	0	0	50	28	39	39	#DIV/0!
TGGT1_259640	nucleoporin autopeptidase	6	4	5	51	37	44	39	8.8
TGGT1_244470	hypothetical protein	0	0	0	44	33	38.5	38.5	#DIV/0!
TGGT1_254710	serine esterase (DUF676) protein	0	0	0	51	26	38.5	38.5	#DIV/0!
TGGT1_264140	hypothetical protein	0	0	0	48	29	38.5	38.5	#DIV/0!
TGGT1_289190	tetratricopeptide repeat-containing protein	0	0	0	55	22	38.5	38.5	#DIV/0!
TGGT1_311140	hypothetical protein	0	0	0	46	31	38.5	38.5	#DIV/0!
TGGT1_243920	putative DNA replication licensing factor MCM5	5	4	4.5	48	38	43	38.5	9.55556
TGGT1_294640	ribonucleoside-diphosphate reductase large chain	7	12	9.5	50	46	48	38.5	5.05263
TGGT1_220900	AC`3	0	0	0	40	36	38	38	#DIV/0!
TGGT1_249810	putative activating signal cointegrator 1 complex subunit 3	0	0	0	48	28	38	38	#DIV/0!
TGGT1_269940	zinc finger motif, C2HC5-type protein	0	0	0	49	27	38	38	#DIV/0!
TGGT1_275650	hypothetical protein	0	0	0	54	22	38	38	#DIV/0!
TGGT1_293000	3'5'-cyclic nucleotide phosphodiesterase domain-containing protein	0	0	0	52	24	38	38	#DIV/0!
TGGT1_200460	hypothetical protein	0	0	0	44	31	37.5	37.5	#DIV/0!
TGGT1_203150	hypothetical protein	0	0	0	44	31	37.5	37.5	#DIV/0!
TGGT1_275490	hypothetical protein	0	0	0	41	34	37.5	37.5	#DIV/0!
TGGT1_216000	IMC3	0	0	0	44	30	37	37	#DIV/0!
TGGT1_224070	hypothetical protein	0	0	0	52	22	37	37	#DIV/0!
TGGT1_240710	RNA recognition motif-containing protein	0	0	0	43	31	37	37	#DIV/0!
TGGT1_247600	hypothetical protein	0	0	0	42	32	37	37	#DIV/0!
TGGT1_298020	DEAD-family helicase	0	0	0	49	25	37	37	#DIV/0!
TGGT1_316730	Sma protein	0	0	0	52	22	37	37	#DIV/0!
TGGT1_242290	putative proteasome subunit alpha1	0	1	0.5	43	32	37.5	37	75
TGGT1_312280	putative pre-mRNA-splicing factor ATP-dependent RNA helicase	1	1	1	49	27	38	37	38
TGGT1_278830	glucose-6-phosphate 1-dehydrogenase	4	13	8.5	53	38	45.5	37	5.35294
TGGT1_240890	6-phosphofructokinase	0	0	0	47	26	36.5	36.5	#DIV/0!
TGGT1_239830	TBC domain-containing protein	0	1	0.5	49	25	37	36.5	74
TGGT1_229640	AC8	0	0	0	44	28	36	36	#DIV/0!
TGGT1_231000	START domain-containing protein	0	0	0	40	32	36	36	#DIV/0!
TGGT1_256990	glycyl-tRNA synthetase	0	1	0.5	44	29	36.5	36	73
TGGT1_291980	HECT-domain (ubiquitin-transferase) domain-containing protein	1	0	0.5	50	23	36.5	36	73
TGGT1_206300	hypothetical protein	0	0	0	44	27	35.5	35.5	#DIV/0!
TGGT1_208400B	hypothetical protein	0	0	0	39	32	35.5	35.5	#DIV/0!
TGGT1_225310	putative ARF1-directed GTPase-activating protein	0	0	0	43	28	35.5	35.5	#DIV/0!
TGGT1_271380	PUB domain-containing protein	0	0	0	43	28	35.5	35.5	#DIV/0!
TGGT1_200280	WD domain, G-beta repeat-containing protein	0	0	0	47	23	35	35	#DIV/0!
TGGT1_216030A	hypothetical protein	0	0	0	34	36	35	35	#DIV/0!
TGGT1_223780	hypothetical protein	0	0	0	45	25	35	35	#DIV/0!
TGGT1_308890	transcription elongation factor SPT6	0	0	0	45	25	35	35	#DIV/0!
TGGT1_310440	MORN1	0	0	0	49	21	35	35	#DIV/0!
TGGT1_272910	T-complex protein 1 delta subunit	12	14	13	54	42	48	35	3.69231
TGGT1_247000	tetratricopeptide repeat-containing protein	0	0	0	39	30	34.5	34.5	#DIV/0!
TGGT1_267620	ISC6	0	0	0	37	32	34.5	34.5	#DIV/0!
TGGT1_313100	signal recognition particle SRP54 protein	1	6	3.5	41	35	38	34.5	10.8571
TGGT1_233245	hypothetical protein	0	0	0	43	25	34	34	#DIV/0!
TGGT1_256780	hypothetical protein	0	0	0	38	30	34	34	#DIV/0!
TGGT1_260470	putative heat shock protein DNAJ pfj4	0	0	0	40	28	34	34	#DIV/0!
TGGT1_269010	AP2 domain transcription factor AP2VIII-7	0	0	0	37	31	34	34	#DIV/0!
TGGT1_307860	hypothetical protein	0	0	0	42	26	34	34	#DIV/0!
TGGT1_222900	phosphoserine phosphatase	0	0	0	46	20	33	33	#DIV/0!
TGGT1_231970	pre-mRNA processing splicing factor PRP8	0	0	0	44	22	33	33	#DIV/0!
TGGT1_238895	hypothetical protein; IMC43	0	0	0	40	26	33	33	#DIV/0!
TGGT1_254300; TGGT1_217450	hypothetical protein; general transcription factor IIH polypeptide 5 GTF2H5	0	0	0	38	28	33	33	#DIV/0!
TGGT1_257330	hypothetical protein	0	0	0	45	21	33	33	#DIV/0!
TGGT1_316150	ULK kinase	0	0	0	39	26	32.5	32.5	#DIV/0!
TGGT1_276890	hypothetical protein	0	1	0.5	46	20	33	32.5	66
TGGT1_297500	T-complex protein 1 eta subunit	0	1	0.5	35	31	33	32.5	66
TGGT1_311920	GRAM domain-containing protein	1	0	0.5	37	29	33	32.5	66
TGGT1_313910	RNA recognition motif 2 protein	0	3	1.5	41	27	34	32.5	22.6667
TGGT1_251500	putative eukaryotic initiation factor-3, subunit 3	10	10	10	47	38	42.5	32.5	4.25
TGGT1_217600	CDPK9	0	2	1	45	21	33	32	33
TGGT1_201700	WD domain, G-beta repeat-containing protein	2	2	2	54	14	34	32	17
TGGT1_230210	IMC10	0	0	0	28	35	31.5	31.5	#DIV/0!
TGGT1_232590	glutamate-cysteine ligase, catalytic subunit domain-containing protein	0	0	0	39	24	31.5	31.5	#DIV/0!
TGGT1_285650	hypothetical protein	0	0	0	32	31	31.5	31.5	#DIV/0!
TGGT1_290605	hypothetical protein	0	0	0	41	22	31.5	31.5	#DIV/0!
TGGT1_313430	hypothetical protein	0	0	0	44	19	31.5	31.5	#DIV/0!
TGGT1_209970	Spc97 / Spc98 family protein	0	0	0	39	23	31	31	#DIV/0!
TGGT1_212260	Sjogren's syndrome/scleroderma autoantigen 1 (Autoantigen p27) protein	0	0	0	34	28	31	31	#DIV/0!
TGGT1_234470	hypothetical protein	0	0	0	40	22	31	31	#DIV/0!
TGGT1_273560	putative kinesin heavy chain	0	0	0	38	24	31	31	#DIV/0!
TGGT1_318510	putative N-ethylmaleimide-sensitive fusion protein	3	3	3	38	30	34	31	11.3333
TGGT1_292140; TGGT1_239440	NIMA-related protein kinase NIMA1; protein kinase (incomplete catalytic triad)	0	0	0	36	25	30.5	30.5	#DIV/0!
TGGT1_211150	hypothetical protein	0	0	0	38	22	30	30	#DIV/0!
TGGT1_229000	kelch repeat-containing protein	0	0	0	36	24	30	30	#DIV/0!
TGGT1_240220	hypothetical protein	0	0	0	31	29	30	30	#DIV/0!
TGGT1_286750	MA3 domain-containing protein	0	0	0	33	27	30	30	#DIV/0!
TGGT1_308060	hypothetical protein	0	0	0	41	19	30	30	#DIV/0!
TGGT1_309220	GTPase activating protein for Arf protein	0	0	0	34	26	30	30	#DIV/0!
TGGT1_310670	putative glycogen phosphorylase 1	0	0	0	39	21	30	30	#DIV/0!
TGGT1_235020	putative COPI protein	4	4	4	42	26	34	30	8.5
TGGT1_222380	importin-beta N-terminal domain-containing protein	4	6	5	46	24	35	30	7
TGGT1_213660	zinc finger (CCCH type) motif-containing protein	0	0	0	42	17	29.5	29.5	#DIV/0!
TGGT1_227800	EF hand domain-containing protein	0	0	0	36	23	29.5	29.5	#DIV/0!
TGGT1_243210	DUF862 domain-containing protein	0	0	0	32	27	29.5	29.5	#DIV/0!
TGGT1_254370	guanylyl cyclase	0	0	0	40	19	29.5	29.5	#DIV/0!
TGGT1_267710	CPSF A subunit region protein	0	0	0	33	26	29.5	29.5	#DIV/0!
TGGT1_209960	glycosyltransferase	0	0	0	34	24	29	29	#DIV/0!
TGGT1_228390	hypothetical protein	0	0	0	41	17	29	29	#DIV/0!
TGGT1_231210	sarcalumenin/eps15 family protein	0	0	0	33	25	29	29	#DIV/0!
TGGT1_299080	VTC domain-containing protein	0	0	0	35	23	29	29	#DIV/0!
TGGT1_268870	tetratricopeptide repeat-containing protein	3	2	2.5	40	23	31.5	29	12.6
TGGT1_313230	eukaryotic initiation factor-2, alpha subunit	7	11	9	44	32	38	29	4.22222
TGGT1_313670	adaptin n terminal region domain-containing protein	16	15	15.5	54	35	44.5	29	2.87097
TGGT1_206540	hypothetical protein	0	0	0	33	24	28.5	28.5	#DIV/0!
TGGT1_229310	mediator complex subunit MED14	0	0	0	39	18	28.5	28.5	#DIV/0!
TGGT1_258700	transporter, major facilitator family protein	0	0	0	40	17	28.5	28.5	#DIV/0!
TGGT1_289600	heat shock protein HSP29	0	0	0	32	25	28.5	28.5	#DIV/0!
TGGT1_205320	hypothetical protein	0	0	0	29	27	28	28	#DIV/0!
TGGT1_224160	hypothetical protein	0	0	0	30	26	28	28	#DIV/0!
TGGT1_247300	hypothetical protein	0	0	0	33	23	28	28	#DIV/0!
TGGT1_285660B	DEAD/DEAH box helicase domain-containing protein	0	0	0	30	26	28	28	#DIV/0!
TGGT1_230960	putative splicing factor 3b, subunit 3	3	4	3.5	41	22	31.5	28	9
TGGT1_203880	hypothetical protein	0	0	0	36	19	27.5	27.5	#DIV/0!
TGGT1_203910	TBC domain-containing protein	0	0	0	40	15	27.5	27.5	#DIV/0!
TGGT1_204100	eIF2 kinase IF2K-C	0	0	0	32	23	27.5	27.5	#DIV/0!
TGGT1_263510	Spc97 / Spc98 family protein	0	0	0	37	18	27.5	27.5	#DIV/0!
TGGT1_265010	glutamate 5-kinase domain-containing protein	0	0	0	25	30	27.5	27.5	#DIV/0!
TGGT1_311220	hypothetical protein	0	0	0	32	23	27.5	27.5	#DIV/0!
TGGT1_215260	carbamoylphosphate synthetase	5	10	7.5	40	30	35	27.5	4.66667
TGGT1_230860	hypothetical protein	0	0	0	35	19	27	27	#DIV/0!
TGGT1_239620	5'-nucleotidase, C-terminal domain-containing protein	0	0	0	33	21	27	27	#DIV/0!
TGGT1_217510	IMC19	0	0	0	27	26	26.5	26.5	#DIV/0!
TGGT1_239870	CBS domain-containing protein	0	0	0	27	26	26.5	26.5	#DIV/0!
TGGT1_244130	hypothetical protein	0	0	0	41	12	26.5	26.5	#DIV/0!
TGGT1_252220	tetratricopeptide repeat domain containing protein	0	0	0	25	28	26.5	26.5	#DIV/0!
TGGT1_273920	putative aldose reductase	0	0	0	36	17	26.5	26.5	#DIV/0!
TGGT1_297690	hypothetical protein	0	0	0	33	20	26.5	26.5	#DIV/0!
TGGT1_219700	putative DNA replication licensing factor MCM4	5	4	4.5	38	24	31	26.5	6.88889
TGGT1_203980	hypothetical protein	0	0	0	31	21	26	26	#DIV/0!
TGGT1_220090	hypothetical protein	0	0	0	29	23	26	26	#DIV/0!
TGGT1_232440	Brf1p family coiled coil protein	0	0	0	31	21	26	26	#DIV/0!
TGGT1_270530	ubiquitin fusion degradation protein UFD1CY	0	0	0	29	23	26	26	#DIV/0!
TGGT1_275610	protein kinase, other	0	0	0	41	11	26	26	#DIV/0!
TGGT1_297520	proteophosphoglycan PPG1	0	0	0	28	24	26	26	#DIV/0!
TGGT1_299810	cysteine-tRNA synthetase (CysRS)	0	0	0	35	17	26	26	#DIV/0!
TGGT1_301250	hypothetical protein	0	0	0	34	18	26	26	#DIV/0!
TGGT1_313410	proteasome 26S regulatory subunit	0	0	0	33	19	26	26	#DIV/0!
TGGT1_251850	AC6	1	1	1	38	16	27	26	27
TGGT1_257680	myosin light chain MLC1	3	6	4.5	38	23	30.5	26	6.77778
TGGT1_287500	putative T complex chaperonin	27	25	26	56	48	52	26	2
TGGT1_209450	TLD protein	0	0	0	32	19	25.5	25.5	#DIV/0!
TGGT1_232190	Sec7 domain-containing protein	0	0	0	29	22	25.5	25.5	#DIV/0!
TGGT1_242700	hypothetical protein	0	0	0	31	20	25.5	25.5	#DIV/0!
TGGT1_262950	hypothetical protein	0	0	0	32	19	25.5	25.5	#DIV/0!
TGGT1_266080	AC11	0	0	0	31	20	25.5	25.5	#DIV/0!
TGGT1_273070	putative GTPase activating protein for adp ribosylation factor	0	0	0	28	23	25.5	25.5	#DIV/0!
TGGT1_281400	phosphofructokinase domain-containing protein	0	0	0	32	19	25.5	25.5	#DIV/0!
TGGT1_306300	hypothetical protein	0	0	0	34	17	25.5	25.5	#DIV/0!
TGGT1_214120	hypothetical protein	0	0	0	34	16	25	25	#DIV/0!
TGGT1_231480	putative GCN1	0	0	0	31	19	25	25	#DIV/0!
TGGT1_246100	putative phosducin	0	0	0	27	23	25	25	#DIV/0!
TGGT1_246800	putative acylaminoacyl-peptidase	0	0	0	30	20	25	25	#DIV/0!
TGGT1_255300	hypothetical protein	0	0	0	33	17	25	25	#DIV/0!
TGGT1_308860	AC3	0	0	0	24	26	25	25	#DIV/0!
TGGT1_311860	hypothetical protein	0	0	0	34	16	25	25	#DIV/0!
TGGT1_318210	hypothetical protein	0	0	0	29	21	25	25	#DIV/0!
TGGT1_410850	hypothetical protein	0	0	0	22	28	25	25	#DIV/0!
TGGT1_268200	RNA recognition motif-containing protein	7	12	9.5	39	30	34.5	25	3.63158
TGGT1_219460	hypothetical protein	0	0	0	30	19	24.5	24.5	#DIV/0!
TGGT1_266920; TGGT1_310520	3'5'-cyclic nucleotide phosphodiesterase domain-containing protein (both)	0	0	0	31	18	24.5	24.5	#DIV/0!
TGGT1_269800	putative glutamine-dependent NAD(+) synthetase protein	0	0	0	26	23	24.5	24.5	#DIV/0!
TGGT1_300180	hypothetical protein	0	0	0	27	22	24.5	24.5	#DIV/0!
TGGT1_320670	putative vacuolar protein sorting 16	0	0	0	35	14	24.5	24.5	#DIV/0!
TGGT1_257550	hypothetical protein	1	2	1.5	35	17	26	24.5	17.3333
TGGT1_205440	CCT chaperonin gamma subunit	1	3	2	30	23	26.5	24.5	13.25
TGGT1_205550	AGC kinase	0	0	0	31	17	24	24	#DIV/0!
TGGT1_225690	AC7	0	0	0	31	17	24	24	#DIV/0!
TGGT1_236040; TGGT1_236050	fructose-1,6-bisphosphate aldolase; putative fructose-bisphosphate aldolase	0	0	0	24	24	24	24	#DIV/0!
TGGT1_244460	hypothetical protein	0	0	0	27	21	24	24	#DIV/0!
TGGT1_251630	slc30a2 protein	0	0	0	31	17	24	24	#DIV/0!
TGGT1_273370	putative coatomer gamma 2-subunit protein	0	0	0	28	20	24	24	#DIV/0!
TGGT1_299970	tetratricopeptide repeat-containing protein	0	0	0	27	21	24	24	#DIV/0!
TGGT1_312100	IMC42	0	0	0	29	19	24	24	#DIV/0!
TGGT1_262040	SAC3/GANP family protein	1	0	0.5	27	22	24.5	24	49
TGGT1_294620	putative eukaryotic initiation factor-3, subunit 8	18	23	20.5	45	44	44.5	24	2.17073
TGGT1_208510	hypothetical protein	0	0	0	28	19	23.5	23.5	#DIV/0!
TGGT1_216960	elongation factor Tu GTP binding domain-containing protein	0	0	0	26	21	23.5	23.5	#DIV/0!
TGGT1_228395	hypothetical protein	0	0	0	34	13	23.5	23.5	#DIV/0!
TGGT1_239400	IMC28	0	0	0	28	19	23.5	23.5	#DIV/0!
TGGT1_259200B	Na+/H+ exchanger NHE1	0	0	0	31	16	23.5	23.5	#DIV/0!
TGGT1_289730	Pep3/Vps18/deep orange family protein	0	0	0	27	20	23.5	23.5	#DIV/0!
TGGT1_310950	AP2 domain transcription factor AP2XI-3	0	0	0	26	21	23.5	23.5	#DIV/0!
TGGT1_238190	DNA-directed RNA polymerase II RPB3	0	1	0.5	28	20	24	23.5	48
TGGT1_215170	putative serine/threonine-protein phosphatase 2A catalytic subunit beta isoform	0	0	0	37	9	23	23	#DIV/0!
TGGT1_219260B	putative cation-transporting ATPase	0	0	0	26	20	23	23	#DIV/0!
TGGT1_219440	hypothetical protein	0	0	0	32	14	23	23	#DIV/0!
TGGT1_227650	putative microtubule-associated protein RP/EB family	0	0	0	28	18	23	23	#DIV/0!
TGGT1_242780	hypothetical protein	0	0	0	26	20	23	23	#DIV/0!
TGGT1_259070	acetyltransferase, GNAT family protein	0	0	0	22	24	23	23	#DIV/0!
TGGT1_294350	DEAD/DEAH box helicase domain-containing protein	0	0	0	29	17	23	23	#DIV/0!
TGGT1_299210	CTP synthase	0	0	0	25	21	23	23	#DIV/0!
TGGT1_306220	hypothetical protein	0	0	0	27	19	23	23	#DIV/0!
TGGT1_320100	RNA recognition motif-containing protein	0	0	0	30	16	23	23	#DIV/0!
TGGT1_207390	putative coatomer protein complex, gamma sub-unit	1	0	0.5	31	16	23.5	23	47
TGGT1_209108	hypothetical protein	2	2	2	30	20	25	23	12.5
TGGT1_233020	Not1 N-terminal domain, CCR4-Not complex component protein	5	5	5	33	23	28	23	5.6
TGGT1_236850	hypothetical protein	0	0	0	31	14	22.5	22.5	#DIV/0!
TGGT1_249180	bifunctional dihydrofolate reductase-thymidylate synthase	0	0	0	30	15	22.5	22.5	#DIV/0!
TGGT1_265250	RNA recognition motif-containing protein	0	0	0	25	20	22.5	22.5	#DIV/0!
TGGT1_285220	CAP-Gly domain-containing protein	0	0	0	23	22	22.5	22.5	#DIV/0!
TGGT1_320160A	hypothetical protein	0	0	0	29	16	22.5	22.5	#DIV/0!
TGGT1_246340	DnaJ domain-containing protein	0	1	0.5	29	17	23	22.5	46
TGGT1_223390	putative activating signal cointegrator 1 complex subunit 3 family 1 ASCC3L1	2	3	2.5	30	20	25	22.5	10
TGGT1_236650	DEAD (Asp-Glu-Ala-Asp) box polypeptide 17	17	22	19.5	49	35	42	22.5	2.15385
TGGT1_203820	hypothetical protein	0	0	0	28	16	22	22	#DIV/0!
TGGT1_224260	PHD-finger domain-containing protein	0	0	0	31	13	22	22	#DIV/0!
TGGT1_229770	hypothetical protein	0	0	0	27	17	22	22	#DIV/0!
TGGT1_239885	hypothetical protein	0	0	0	26	18	22	22	#DIV/0!
TGGT1_257150	NOT2 / NOT3 / NOT5 family protein	0	0	0	31	13	22	22	#DIV/0!
TGGT1_222070	elongation factor Tu GTP binding domain-containing protein	1	0	0.5	26	19	22.5	22	45
TGGT1_258240	chromodomain helicase DNA binding protein CHD1/SWI2/SNF2	0	2	1	28	18	23	22	23
TGGT1_229490	tetratricopeptide repeat-containing protein	0	0	0	26	17	21.5	21.5	#DIV/0!
TGGT1_230650	hypothetical protein	0	0	0	32	11	21.5	21.5	#DIV/0!
TGGT1_246690	alpha amylase, catalytic domain-containing protein	0	0	0	30	13	21.5	21.5	#DIV/0!
TGGT1_264760	Oxysterol-binding protein	0	0	0	29	14	21.5	21.5	#DIV/0!
TGGT1_270770	PWI domain-containing protein	0	0	0	23	20	21.5	21.5	#DIV/0!
TGGT1_292200	RNA recognition motif-containing protein	0	0	0	24	19	21.5	21.5	#DIV/0!
TGGT1_309370	adaptin n terminal region domain-containing protein	0	0	0	27	16	21.5	21.5	#DIV/0!
TGGT1_309870	hypothetical protein	0	0	0	25	18	21.5	21.5	#DIV/0!
TGGT1_258090	hypothetical protein	1	0	0.5	31	13	22	21.5	44
TGGT1_295680	putative periodic tryptophan protein PWP2	1	2	1.5	30	16	23	21.5	15.3333
TGGT1_229690	putative autophagy-related protein 7 atg7	0	0	0	27	15	21	21	#DIV/0!
TGGT1_233680	nuclear movement family protein	0	0	0	24	18	21	21	#DIV/0!
TGGT1_263420	ubiquitin-specific protease USP4	0	0	0	26	16	21	21	#DIV/0!
TGGT1_269770	WD domain, G-beta repeat-containing protein	1	0	0.5	27	16	21.5	21	43
TGGT1_244700	NAD(+)/NADH kinase domain-containing protein	0	0	0	28	13	20.5	20.5	#DIV/0!
TGGT1_246030	mediator complex subunit MED17	0	0	0	28	13	20.5	20.5	#DIV/0!
TGGT1_246740	hypothetical protein	0	0	0	20	21	20.5	20.5	#DIV/0!
TGGT1_248680	hypothetical protein	0	0	0	25	16	20.5	20.5	#DIV/0!
TGGT1_255740	hypothetical protein	0	0	0	26	15	20.5	20.5	#DIV/0!
TGGT1_259550	dihydropteroate synthase	0	0	0	26	15	20.5	20.5	#DIV/0!
TGGT1_264752	HEAT repeat-containing protein	0	0	0	27	14	20.5	20.5	#DIV/0!
TGGT1_265090	hypothetical protein	0	0	0	28	13	20.5	20.5	#DIV/0!
TGGT1_272740	DNA-directed RNA polymerase III RPC2	0	0	0	30	11	20.5	20.5	#DIV/0!
TGGT1_306960	phenylalanine--tRNA ligase, beta subunit protein	0	0	0	25	16	20.5	20.5	#DIV/0!
TGGT1_356300	DNA-directed RNA polymerase I	0	0	0	19	22	20.5	20.5	#DIV/0!
TGGT1_207640	isoleucyl-tRNA synthetase family protein	10	11	10.5	38	24	31	20.5	2.95238
TGGT1_209420	hypothetical protein	0	0	0	36	4	20	20	#DIV/0!
TGGT1_214350	putative GTP-binding protein	0	0	0	22	18	20	20	#DIV/0!
TGGT1_223080	hypothetical protein	0	0	0	31	9	20	20	#DIV/0!
TGGT1_257470	myosin J	0	0	0	25	15	20	20	#DIV/0!
TGGT1_275630	HECT-domain (ubiquitin-transferase) domain-containing protein	0	0	0	21	19	20	20	#DIV/0!
TGGT1_278030	hypothetical protein	0	0	0	26	14	20	20	#DIV/0!
TGGT1_306060	rhoptry neck protein RON8	0	0	0	26	14	20	20	#DIV/0!
TGGT1_315190	CAM kinase, SNF1 family	0	0	0	29	11	20	20	#DIV/0!
TGGT1_258740	putative eukaryotic initiation factor-2A	10	15	12.5	40	25	32.5	20	2.6
TGGT1_200330	BCC9	0	0	0	20	19	19.5	19.5	#DIV/0!
TGGT1_200400	hypothetical protein	0	0	0	24	15	19.5	19.5	#DIV/0!
TGGT1_202550	BCC6	0	0	0	26	13	19.5	19.5	#DIV/0!
TGGT1_206590; TGGT1_242400	CDPK2A; CDPK2B	0	0	0	26	13	19.5	19.5	#DIV/0!
TGGT1_212840	HIT zinc finger protein	0	0	0	24	15	19.5	19.5	#DIV/0!
TGGT1_228660	Sec7 domain-containing protein	0	0	0	22	17	19.5	19.5	#DIV/0!
TGGT1_236240	Tyrosine kinase-like (TKL) protein	0	0	0	22	17	19.5	19.5	#DIV/0!
TGGT1_249870	hypothetical protein	0	0	0	24	15	19.5	19.5	#DIV/0!
TGGT1_258080	hypothetical protein	0	0	0	20	19	19.5	19.5	#DIV/0!
TGGT1_261050	RNB family domain-containing protein	0	0	0	21	18	19.5	19.5	#DIV/0!
TGGT1_264030	putative aminotransferase	0	0	0	20	19	19.5	19.5	#DIV/0!
TGGT1_289880	hypothetical protein	0	0	0	30	9	19.5	19.5	#DIV/0!
TGGT1_313360	hypothetical protein	0	0	0	27	12	19.5	19.5	#DIV/0!
TGGT1_321560	zinc knuckle domain-containing protein	0	0	0	21	18	19.5	19.5	#DIV/0!
TGGT1_232620	hypothetical protein	0	0	0	26	12	19	19	#DIV/0!
TGGT1_235620	deoxyhypusine synthase	0	0	0	23	15	19	19	#DIV/0!
TGGT1_280410	3'5'-cyclic nucleotide phosphodiesterase domain-containing protein	0	0	0	27	11	19	19	#DIV/0!
TGGT1_295620	hypothetical protein	0	0	0	29	9	19	19	#DIV/0!
TGGT1_291680	Sec23/Sec24 trunk domain-containing protein	1	3	2	27	15	21	19	10.5
TGGT1_202900	zinc finger (CCCH type) motif-containing protein	0	0	0	24	13	18.5	18.5	#DIV/0!
TGGT1_222660	leucine rich repeat-containing protein	0	0	0	21	16	18.5	18.5	#DIV/0!
TGGT1_267580	cyclin2 related protein	0	0	0	21	16	18.5	18.5	#DIV/0!
TGGT1_271990	hypothetical protein	0	0	0	25	12	18.5	18.5	#DIV/0!
TGGT1_297340	hypothetical protein	0	0	0	26	11	18.5	18.5	#DIV/0!
TGGT1_316650	hypothetical protein	0	0	0	21	16	18.5	18.5	#DIV/0!
TGGT1_233720	DNA-directed RNA polymerase II RPBABC8	4	3	3.5	20	24	22	18.5	6.28571
TGGT1_226680	hypothetical protein	2	6	4	30	15	22.5	18.5	5.625
TGGT1_292080	leucyl-tRNA synthetase	8	12	10	38	19	28.5	18.5	2.85
TGGT1_221390	hypothetical protein	0	0	0	19	17	18	18	#DIV/0!
TGGT1_226510	Sec23/Sec24 trunk domain-containing protein	0	0	0	20	16	18	18	#DIV/0!
TGGT1_227952	14-3-3 superfamily protein	0	0	0	20	16	18	18	#DIV/0!
TGGT1_232550	hypothetical protein	0	0	0	17	19	18	18	#DIV/0!
TGGT1_244840	zinc knuckle domain-containing protein	0	0	0	24	12	18	18	#DIV/0!
TGGT1_261410	protein-tyrosine-phosphatase	0	0	0	24	12	18	18	#DIV/0!
TGGT1_310270	hypothetical protein	0	0	0	25	11	18	18	#DIV/0!
TGGT1_310802	CRAL/TRIO domain-containing protein	0	0	0	19	17	18	18	#DIV/0!
TGGT1_314430	serine/threonine specific protein phosphatase	0	0	0	23	13	18	18	#DIV/0!
TGGT1_255250	putative tRNA (cytosine(34)-C(5))-methyltransferase	0	2	1	28	10	19	18	19
TGGT1_224870	hypothetical protein	0	0	0	27	8	17.5	17.5	#DIV/0!
TGGT1_231790	hypothetical protein	0	0	0	24	11	17.5	17.5	#DIV/0!
TGGT1_307770	fumble protein	0	0	0	24	11	17.5	17.5	#DIV/0!
TGGT1_316240	hypothetical protein	0	0	0	22	13	17.5	17.5	#DIV/0!
TGGT1_256970	putative vacuolar ATP synthase subunit A	0	1	0.5	23	13	18	17.5	36
TGGT1_233010	putative cell-cycle-assocaited protein kinase ERK7	3	7	5	24	21	22.5	17.5	4.5
TGGT1_209500	hypothetical protein	0	0	0	23	11	17	17	#DIV/0!
TGGT1_224150	hypothetical protein	0	0	0	21	13	17	17	#DIV/0!
TGGT1_247700	AP2 domain transcription factor AP2XII-4	0	0	0	25	9	17	17	#DIV/0!
TGGT1_251730	hypothetical protein	0	0	0	19	15	17	17	#DIV/0!
TGGT1_253750	PLU-1 family protein	0	0	0	27	7	17	17	#DIV/0!
TGGT1_258030	DNA polymerase	0	0	0	22	12	17	17	#DIV/0!
TGGT1_263360	WD domain, G-beta repeat-containing protein	0	0	0	24	10	17	17	#DIV/0!
TGGT1_307760	Tubulin-tyrosine ligase family protein	0	0	0	23	11	17	17	#DIV/0!
TGGT1_226410	EF-1 guanine nucleotide exchange domain-containing protein	2	1	1.5	21	16	18.5	17	12.3333
TGGT1_210300	hypothetical protein	0	0	0	24	9	16.5	16.5	#DIV/0!
TGGT1_213000	putative replication factor C, subunit 5	0	0	0	20	13	16.5	16.5	#DIV/0!
TGGT1_217890	putative alkyl hydroperoxide reductase/ Thiol specific antioxidant/ Mal allergen	0	0	0	15	18	16.5	16.5	#DIV/0!
TGGT1_224210	hypothetical protein	0	0	0	23	10	16.5	16.5	#DIV/0!
TGGT1_238510	hypothetical protein	0	0	0	20	13	16.5	16.5	#DIV/0!
TGGT1_259560	endonuclease/exonuclease/phosphatase family protein	0	0	0	21	12	16.5	16.5	#DIV/0!
TGGT1_318140	SART-1 family protein	0	0	0	17	16	16.5	16.5	#DIV/0!
TGGT1_219540	cytosolic tRNA-Ala synthetase	0	3	1.5	20	16	18	16.5	12
TGGT1_216050	tetratricopeptide repeat-containing protein	0	0	0	19	13	16	16	#DIV/0!
TGGT1_221690	hypothetical protein	0	0	0	22	10	16	16	#DIV/0!
TGGT1_226350	hypothetical protein	0	0	0	19	13	16	16	#DIV/0!
TGGT1_236910	putative U2 snRNP auxiliary factor	0	0	0	19	13	16	16	#DIV/0!
TGGT1_239800	TSC2	0	0	0	18	14	16	16	#DIV/0!
TGGT1_242260; TGGT1_323310; TGGT1_322110	hypothetical protein (all)	0	0	0	21	11	16	16	#DIV/0!
TGGT1_257990	putative heat shock protein 101	0	0	0	20	12	16	16	#DIV/0!
TGGT1_273870	SWI2/SNF2 ISWI-like (AT hook)	0	0	0	17	15	16	16	#DIV/0!
TGGT1_305140	phospholipase, patatin family protein	0	0	0	22	10	16	16	#DIV/0!
TGGT1_247330	hypothetical protein	2	1	1.5	25	10	17.5	16	11.6667
TGGT1_203120	hypothetical protein	0	0	0	24	7	15.5	15.5	#DIV/0!
TGGT1_203380	DnaJ domain-containing protein	0	0	0	19	12	15.5	15.5	#DIV/0!
TGGT1_209160	myristoyl CoA:protein N-myristoyltransferase	0	0	0	20	11	15.5	15.5	#DIV/0!
TGGT1_219590	RuvB family 1 protein	0	0	0	18	13	15.5	15.5	#DIV/0!
TGGT1_226890	hypothetical protein	0	0	0	18	13	15.5	15.5	#DIV/0!
TGGT1_230850	TSC3	0	0	0	21	10	15.5	15.5	#DIV/0!
TGGT1_261660	hypothetical protein	0	0	0	26	5	15.5	15.5	#DIV/0!
TGGT1_283810	hypothetical protein	0	0	0	22	9	15.5	15.5	#DIV/0!
TGGT1_285990	Filamin/ABP280 repeat-containing protein	0	0	0	18	13	15.5	15.5	#DIV/0!
TGGT1_311070	hypothetical protein	0	0	0	22	9	15.5	15.5	#DIV/0!
TGGT1_321420	kelch repeat-containing protein	0	0	0	20	11	15.5	15.5	#DIV/0!
TGGT1_238390	hypothetical protein	1	0	0.5	20	12	16	15.5	32
TGGT1_219170	ISC2	0	0	0	16	14	15	15	#DIV/0!
TGGT1_221360	hypothetical protein	0	0	0	20	10	15	15	#DIV/0!
TGGT1_222240	hypothetical protein	0	0	0	21	9	15	15	#DIV/0!
TGGT1_233430	hypothetical protein	0	0	0	22	8	15	15	#DIV/0!
TGGT1_233905	putative histone kinase SNF1	0	0	0	21	9	15	15	#DIV/0!
TGGT1_251460	hypothetical protein	0	0	0	18	12	15	15	#DIV/0!
TGGT1_254870	hypothetical protein	0	0	0	19	11	15	15	#DIV/0!
TGGT1_256880	protein kinase domain-containing protein	0	0	0	20	10	15	15	#DIV/0!
TGGT1_268380	RNA recognition motif-containing protein	0	0	0	20	10	15	15	#DIV/0!
TGGT1_280700	arginine decarboxylase	0	0	0	16	14	15	15	#DIV/0!
TGGT1_293190	endonuclease/exonuclease/phosphatase family protein	0	0	0	22	8	15	15	#DIV/0!
TGGT1_309890	hypothetical protein	0	0	0	18	12	15	15	#DIV/0!
TGGT1_310170	hypothetical protein	0	0	0	19	11	15	15	#DIV/0!
TGGT1_314070	hypothetical protein	0	0	0	19	11	15	15	#DIV/0!
TGGT1_321680	hypothetical protein	0	0	0	15	15	15	15	#DIV/0!
TGGT1_234670	actin-like family protein	0	0	0	18	11	14.5	14.5	#DIV/0!
TGGT1_235170	ATPase, AAA family protein	0	0	0	20	9	14.5	14.5	#DIV/0!
TGGT1_242660	putative vacuolar sorting protein 35	0	0	0	18	11	14.5	14.5	#DIV/0!
TGGT1_243440	histone lysine acetyltransferase GCN5-B	0	0	0	17	12	14.5	14.5	#DIV/0!
TGGT1_243780; TGGT1_243265	hypothetical protein; protamine P1 protein	0	0	0	15	14	14.5	14.5	#DIV/0!
TGGT1_250680	TBC domain-containing kinase (incomplete catalytic triad)	0	0	0	17	12	14.5	14.5	#DIV/0!
TGGT1_251840	hypothetical protein	0	0	0	17	12	14.5	14.5	#DIV/0!
TGGT1_270940	hypothetical protein	0	0	0	19	10	14.5	14.5	#DIV/0!
TGGT1_272030A	kelch repeat-containing protein	0	0	0	21	8	14.5	14.5	#DIV/0!
TGGT1_272770	hypothetical protein	0	0	0	17	12	14.5	14.5	#DIV/0!
TGGT1_288360	tryptophanyl-tRNA synthetase (TrpRS2)	0	0	0	20	9	14.5	14.5	#DIV/0!
TGGT1_290310	hypothetical protein	0	0	0	22	7	14.5	14.5	#DIV/0!
TGGT1_299100	hypothetical protein	0	0	0	16	13	14.5	14.5	#DIV/0!
TGGT1_304670	IMC23	0	1	0.5	13	17	15	14.5	30
TGGT1_228210	26S proteasome regulatory subunit	1	1	1	20	11	15.5	14.5	15.5
TGGT1_223940	GAP45 protein	2	3	2.5	19	15	17	14.5	6.8
TGGT1_237220	putative DNA replication licensing factor Mcm7	3	6	4.5	24	14	19	14.5	4.22222
TGGT1_201150	heavy metal translocating P-type ATPase subfamily protein	0	0	0	19	9	14	14	#DIV/0!
TGGT1_209200	hypothetical protein	0	0	0	21	7	14	14	#DIV/0!
TGGT1_220910	HEAT repeat-containing protein	0	0	0	17	11	14	14	#DIV/0!
TGGT1_225560	IMC41	0	0	0	15	13	14	14	#DIV/0!
TGGT1_227900	AP2 domain transcription factor AP2X-1	0	0	0	17	11	14	14	#DIV/0!
TGGT1_232240	hypothetical protein	0	0	0	16	12	14	14	#DIV/0!
TGGT1_235370	hypothetical protein	0	0	0	21	7	14	14	#DIV/0!
TGGT1_247760	AMP-binding enzyme domain-containing protein	0	0	0	15	13	14	14	#DIV/0!
TGGT1_293320	hypothetical protein	0	0	0	21	7	14	14	#DIV/0!
TGGT1_293710	Zn-finger in Ran binding protein and others domain-containing protein	0	0	0	19	9	14	14	#DIV/0!
TGGT1_301400	hypothetical protein	0	0	0	20	8	14	14	#DIV/0!
TGGT1_312570	CMGC kinase, MAPK family (ERK) MAPK-1	0	0	0	18	10	14	14	#DIV/0!
TGGT1_320550	hypothetical protein	0	0	0	16	12	14	14	#DIV/0!
TGGT1_321300	putative autophagy-related 12 variant 1	0	0	0	19	9	14	14	#DIV/0!
TGGT1_265180	hypothetical protein	2	4	3	20	14	17	14	5.66667
TGGT1_211690	AAA family protein	3	11	7	23	19	21	14	3
TGGT1_202120	hypothetical protein	0	0	0	18	9	13.5	13.5	#DIV/0!
TGGT1_208590	putative vacuolar ATP synthase subunit 54kD	0	0	0	16	11	13.5	13.5	#DIV/0!
TGGT1_218250	TAP42 family protein	0	0	0	17	10	13.5	13.5	#DIV/0!
TGGT1_236110	putative autophagy-related protein 3 atg3	0	0	0	21	6	13.5	13.5	#DIV/0!
TGGT1_236620	protein kinase (incomplete catalytic triad)	0	0	0	18	9	13.5	13.5	#DIV/0!
TGGT1_264460	DNA-directed RNA polymerase III RPC5	0	0	0	17	10	13.5	13.5	#DIV/0!
TGGT1_272350	mRNA export protein	0	0	0	20	7	13.5	13.5	#DIV/0!
TGGT1_282130	hypothetical protein	0	0	0	13	14	13.5	13.5	#DIV/0!
TGGT1_288260	hypothetical protein	0	0	0	22	5	13.5	13.5	#DIV/0!
TGGT1_311480	AC1	0	0	0	17	10	13.5	13.5	#DIV/0!
TGGT1_318570	SFT2 family protein	0	0	0	20	7	13.5	13.5	#DIV/0!
TGGT1_318640	hypothetical protein	0	0	0	18	9	13.5	13.5	#DIV/0!
TGGT1_301420	hypothetical protein	1	0	0.5	14	14	14	13.5	28
TGGT1_249850	GAP40 protein	2	4	3	24	9	16.5	13.5	5.5
TGGT1_202690	DNA-directed RNA polymerase II RPB9	0	0	0	15	11	13	13	#DIV/0!
TGGT1_203610	putative 3'-5' exoribonuclease csl4	0	0	0	15	11	13	13	#DIV/0!
TGGT1_221710	TBC domain-containing protein	0	0	0	14	12	13	13	#DIV/0!
TGGT1_226460	hypothetical protein	0	0	0	14	12	13	13	#DIV/0!
TGGT1_230230	hypothetical protein	0	0	0	14	12	13	13	#DIV/0!
TGGT1_243400	hypothetical protein	0	0	0	15	11	13	13	#DIV/0!
TGGT1_254950	RNA cap guanine-N2 methyltransferase	0	0	0	15	11	13	13	#DIV/0!
TGGT1_267050	hydrolase, alpha/beta fold family protein	0	0	0	16	10	13	13	#DIV/0!
TGGT1_267390	DNA-directed RNA polymerase I RPAC1	0	0	0	16	10	13	13	#DIV/0!
TGGT1_269060	hypothetical protein	0	0	0	18	8	13	13	#DIV/0!
TGGT1_271460	putative protein c14orf29	0	0	0	16	10	13	13	#DIV/0!
TGGT1_273905	hypothetical protein	0	0	0	15	11	13	13	#DIV/0!
TGGT1_300330	hypothetical protein	0	0	0	13	13	13	13	#DIV/0!
TGGT1_318260	transcription initiation factor TFIID subunit TAF5	0	0	0	14	12	13	13	#DIV/0!
TGGT1_319850	splicing factor U2AF family SnRNP auxilary factor large subunit, RRM domain-containing protein	0	0	0	17	9	13	13	#DIV/0!
TGGT1_320610	hypothetical protein	0	0	0	19	7	13	13	#DIV/0!
TGGT1_251690	putative seryl-tRNA synthetase, cytoplasmic	3	6	4.5	23	12	17.5	13	3.88889
TGGT1_204060	SNARE domain-containing protein	0	0	0	12	13	12.5	12.5	#DIV/0!
TGGT1_210781	ubiquitin carboxyl-terminal hydrolase	0	0	0	18	7	12.5	12.5	#DIV/0!
TGGT1_214230	Dopey, N-terminal domain-containing protein	0	0	0	13	12	12.5	12.5	#DIV/0!
TGGT1_215150	AP2 domain transcription factor AP2X-9	0	0	0	14	11	12.5	12.5	#DIV/0!
TGGT1_215990	putative helicase	0	0	0	16	9	12.5	12.5	#DIV/0!
TGGT1_216580	hypothetical protein	0	0	0	15	10	12.5	12.5	#DIV/0!
TGGT1_221460	phosphoglycerate mutase family protein	0	0	0	17	8	12.5	12.5	#DIV/0!
TGGT1_242860	hypothetical protein	0	0	0	15	10	12.5	12.5	#DIV/0!
TGGT1_256760	pyruvate kinase PyK1	0	0	0	17	8	12.5	12.5	#DIV/0!
TGGT1_256900	DEAD/DEAH box helicase domain-containing protein	0	0	0	19	6	12.5	12.5	#DIV/0!
TGGT1_265420	hypothetical protein	0	0	0	11	14	12.5	12.5	#DIV/0!
TGGT1_320690	putative gamma-soluble NSF attachment protein	0	0	0	16	9	12.5	12.5	#DIV/0!
TGGT1_232350	lactate dehydrogenase LDH1	1	0	0.5	16	10	13	12.5	26
TGGT1_232780	BCC1	0	1	0.5	19	7	13	12.5	26
TGGT1_266760	isocitrate dehydrogenase	1	1	1	18	9	13.5	12.5	13.5
TGGT1_290660	RNA recognition motif-containing protein	1	1	1	18	9	13.5	12.5	13.5
TGGT1_216730	MCM2/3/5 family protein	1	2	1.5	18	10	14	12.5	9.33333
TGGT1_240510	hypothetical protein	1	4	2.5	25	5	15	12.5	6
TGGT1_225050	putative adenosylhomocysteinase	8	12	10	28	17	22.5	12.5	2.25
TGGT1_220860	DEAD/DEAH box helicase	12	12	12	29	20	24.5	12.5	2.04167
TGGT1_202540	3'5'-cyclic nucleotide phosphodiesterase domain-containing protein	0	0	0	15	9	12	12	#DIV/0!
TGGT1_214840	AP2 domain transcription factor AP2X-7	0	0	0	13	11	12	12	#DIV/0!
TGGT1_222050	hypothetical protein	0	0	0	18	6	12	12	#DIV/0!
TGGT1_229930	p25-alpha family protein	0	0	0	9	15	12	12	#DIV/0!
TGGT1_236840	putative zinc finger (C-x8-C-x5-C-x3-H)-2	0	0	0	18	6	12	12	#DIV/0!
TGGT1_248830	phosphoinositide phospholipase PIPLC	0	0	0	15	9	12	12	#DIV/0!
TGGT1_262460	hypothetical protein	0	0	0	16	8	12	12	#DIV/0!
TGGT1_279380	hypothetical protein	0	0	0	10	14	12	12	#DIV/0!
TGGT1_290170	PPKL	0	0	0	21	3	12	12	#DIV/0!
TGGT1_306610	3' exoribonuclease family, domain 1 domain-containing protein	0	0	0	19	5	12	12	#DIV/0!
TGGT1_312200	serine/threonine protein phosphatase	0	0	0	16	8	12	12	#DIV/0!
TGGT1_214440	4'-phosphopantetheinyl transferase superfamily protein	1	2	1.5	15	12	13.5	12	9
TGGT1_241840	hypothetical protein	2	2	2	21	7	14	12	7
TGGT1_219860	putative replication licensing factor	10	7	8.5	22	19	20.5	12	2.41176
TGGT1_202770	RNA recognition motif-containing protein	0	0	0	14	9	11.5	11.5	#DIV/0!
TGGT1_205562	hypothetical protein	0	0	0	11	12	11.5	11.5	#DIV/0!
TGGT1_214210	rRNA pseudouridine synthase	0	0	0	15	8	11.5	11.5	#DIV/0!
TGGT1_215040	HEAT repeat-containing protein	0	0	0	13	10	11.5	11.5	#DIV/0!
TGGT1_215890	hypothetical protein	0	0	0	17	6	11.5	11.5	#DIV/0!
TGGT1_221720	hypothetical protein	0	0	0	16	7	11.5	11.5	#DIV/0!
TGGT1_222220	IMC7	0	0	0	13	10	11.5	11.5	#DIV/0!
TGGT1_230340	hypothetical protein	0	0	0	11	12	11.5	11.5	#DIV/0!
TGGT1_230440	CHY zinc finger domain-containing protein	0	0	0	18	5	11.5	11.5	#DIV/0!
TGGT1_231190	arsenite-activated ATPase family protein	0	0	0	10	13	11.5	11.5	#DIV/0!
TGGT1_235478	pantothenate kinase	0	0	0	14	9	11.5	11.5	#DIV/0!
TGGT1_235690	IMC37	0	0	0	15	8	11.5	11.5	#DIV/0!
TGGT1_248740	hypothetical protein	0	0	0	15	8	11.5	11.5	#DIV/0!
TGGT1_256980	glycerol-3-phosphate-acyltransferase	0	0	0	17	6	11.5	11.5	#DIV/0!
TGGT1_268570	zinc finger (CCCH type) motif-containing protein	0	0	0	16	7	11.5	11.5	#DIV/0!
TGGT1_273050	BCC8	0	0	0	20	3	11.5	11.5	#DIV/0!
TGGT1_275310	hypothetical protein	0	0	0	13	10	11.5	11.5	#DIV/0!
TGGT1_285250	hypothetical protein	0	0	0	18	5	11.5	11.5	#DIV/0!
TGGT1_293220	DHHC zinc finger domain-containing protein	0	0	0	15	8	11.5	11.5	#DIV/0!
TGGT1_297830	hypothetical protein	0	0	0	16	7	11.5	11.5	#DIV/0!
TGGT1_305450	acetyltransferase, GNAT family protein	0	0	0	13	10	11.5	11.5	#DIV/0!
TGGT1_312590	hypothetical protein	0	0	0	16	7	11.5	11.5	#DIV/0!
TGGT1_312600	heat shock protein HSP21	0	0	0	16	7	11.5	11.5	#DIV/0!
TGGT1_313480	hypothetical protein	0	0	0	12	11	11.5	11.5	#DIV/0!
TGGT1_314860	zinc knuckle domain-containing protein	0	0	0	12	11	11.5	11.5	#DIV/0!
TGGT1_216670	FUSE-binding protein 2 / KH-type splicing regulatory protein	0	2	1	15	10	12.5	11.5	12.5
TGGT1_289680	Ras-related protein Rab11	1	1	1	15	10	12.5	11.5	12.5
TGGT1_286080	elongation factor 2 family protein	1	2	1.5	17	9	13	11.5	8.66667
TGGT1_212250	XPG N-terminal domain-containing protein	3	3	3	19	10	14.5	11.5	4.83333
TGGT1_258070	hypothetical protein	4	4	4	18	13	15.5	11.5	3.875
TGGT1_209100	PUB domain-containing protein	0	0	0	15	7	11	11	#DIV/0!
TGGT1_218830	hypothetical protein	0	0	0	17	5	11	11	#DIV/0!
TGGT1_232120	hypothetical protein	0	0	0	13	9	11	11	#DIV/0!
TGGT1_240380	hypothetical protein	0	0	0	12	10	11	11	#DIV/0!
TGGT1_246080	NAD dependent epimerase/dehydratase family protein	0	0	0	14	8	11	11	#DIV/0!
TGGT1_249890	hypothetical protein	0	0	0	17	5	11	11	#DIV/0!
TGGT1_258980	hypothetical protein	0	0	0	11	11	11	11	#DIV/0!
TGGT1_260200	helicase associated domain (ha2) protein	0	0	0	15	7	11	11	#DIV/0!
TGGT1_263660	hypothetical protein	0	0	0	11	11	11	11	#DIV/0!
TGGT1_265650; TGGT1_265542; TGGT1_411780; TGGT1_411010	protein phosphatase 2C domain-containing protein (all)	0	0	0	16	6	11	11	#DIV/0!
TGGT1_277500	putative 26S proteasome regulatory subunit 7	0	0	0	13	9	11	11	#DIV/0!
TGGT1_285200	cleavage and polyadenylation specifity factor protein	0	0	0	14	8	11	11	#DIV/0!
TGGT1_310640	phosphorylase family protein	0	0	0	18	4	11	11	#DIV/0!
TGGT1_318390	hypothetical protein	0	0	0	13	9	11	11	#DIV/0!
TGGT1_227980	hypothetical protein	0	1	0.5	14	9	11.5	11	23
TGGT1_291820	RNA helicase (UPF2 interacting domain) protein	0	1	0.5	13	10	11.5	11	23
TGGT1_274190	putative eukaryotic initiation factor 2B epsilon subunit	2	5	3.5	20	9	14.5	11	4.14286
TGGT1_235970	putative eukaryotic initiation factor-2 gamma	3	5	4	14	16	15	11	3.75
TGGT1_202370	putative T-complex protein 1, epsilon subunit (TCP-1-epsilon)	8	10	9	20	20	20	11	2.22222
TGGT1_208490	hypothetical protein	0	0	0	13	8	10.5	10.5	#DIV/0!
TGGT1_212780	hypothetical protein	0	0	0	10	11	10.5	10.5	#DIV/0!
TGGT1_213790	hypothetical protein	0	0	0	14	7	10.5	10.5	#DIV/0!
TGGT1_215640	zinc finger, C3HC4 type (RING finger) domain-containing protein	0	0	0	17	4	10.5	10.5	#DIV/0!
TGGT1_216900	cytokine induced apoptosis inhibitor 1 family protein	0	0	0	15	6	10.5	10.5	#DIV/0!
TGGT1_219190	nuclear movement protein domain containing protein	0	0	0	13	8	10.5	10.5	#DIV/0!
TGGT1_223630	hypothetical protein	0	0	0	11	10	10.5	10.5	#DIV/0!
TGGT1_224240	protein phosphatase 2C domain-containing protein	0	0	0	18	3	10.5	10.5	#DIV/0!
TGGT1_236970	SWI2/SNF2-containing PHD finger protein	0	0	0	18	3	10.5	10.5	#DIV/0!
TGGT1_240840	histone lysine demethylase JmjC NO66	0	0	0	13	8	10.5	10.5	#DIV/0!
TGGT1_242030	hypothetical protein	0	0	0	15	6	10.5	10.5	#DIV/0!
TGGT1_242320	B-box zinc finger domain-containing protein	0	0	0	13	8	10.5	10.5	#DIV/0!
TGGT1_244670	hypothetical protein	0	0	0	15	6	10.5	10.5	#DIV/0!
TGGT1_245470	mitotic checkpoint protein, BUB3 family protein	0	0	0	13	8	10.5	10.5	#DIV/0!
TGGT1_249360	RED family protein	0	0	0	13	8	10.5	10.5	#DIV/0!
TGGT1_258470	IMC24	0	0	0	12	9	10.5	10.5	#DIV/0!
TGGT1_262550	hypothetical protein	0	0	0	15	6	10.5	10.5	#DIV/0!
TGGT1_268600	DNA polymerase epsilon subunit B protein	0	0	0	13	8	10.5	10.5	#DIV/0!
TGGT1_271600	hypothetical protein	0	0	0	15	6	10.5	10.5	#DIV/0!
TGGT1_277790	hypothetical protein	0	0	0	13	8	10.5	10.5	#DIV/0!
TGGT1_278490	Zn-finger, RING domain containing protein	0	0	0	12	9	10.5	10.5	#DIV/0!
TGGT1_290640	putative DNA mismatch repair protein MSH6-1	0	0	0	16	5	10.5	10.5	#DIV/0!
TGGT1_293540	hypothetical protein	0	0	0	12	9	10.5	10.5	#DIV/0!
TGGT1_295710	HECT-domain (ubiquitin-transferase) domain-containing protein	0	0	0	16	5	10.5	10.5	#DIV/0!
TGGT1_304680	ubiquitin family protein	0	0	0	11	10	10.5	10.5	#DIV/0!
TGGT1_305470	hypothetical protein	0	0	0	16	5	10.5	10.5	#DIV/0!
TGGT1_305940	peptidyl-prolyl cis-trans isomerase, cyclophilin-type domain-containing protein	0	0	0	13	8	10.5	10.5	#DIV/0!
TGGT1_307570	putative glycerol-3-phosphate dehydrogenase (gpdh)	0	0	0	11	10	10.5	10.5	#DIV/0!
TGGT1_309200	zinc finger (CCCH type) motif-containing protein	0	0	0	15	6	10.5	10.5	#DIV/0!
TGGT1_213930	3' exoribonuclease family, domain 1 domain-containing protein	0	1	0.5	11	11	11	10.5	22
TGGT1_244310	GTP-binding protein	0	1	0.5	14	8	11	10.5	22
TGGT1_320570	putative elongation factor Tu	0	1	0.5	15	7	11	10.5	22
TGGT1_277000	putative transport protein Sec24	1	1	1	17	6	11.5	10.5	11.5
TGGT1_207430	putative ATP-dependent RNA helicase DDX1	2	3	2.5	17	9	13	10.5	5.2
TGGT1_200470	hypothetical protein	0	0	0	14	6	10	10	#DIV/0!
TGGT1_209130	regulator of chromosome condensation (RCC1) repeat-containing protein	0	0	0	10	10	10	10	#DIV/0!
TGGT1_214820	G-patch domain-containing protein	0	0	0	11	9	10	10	#DIV/0!
TGGT1_216240	hypothetical protein	0	0	0	14	6	10	10	#DIV/0!
TGGT1_222910	phosphoglycerate mutase	0	0	0	13	7	10	10	#DIV/0!
TGGT1_226560	zinc finger (CCCH type) motif-containing protein	0	0	0	14	6	10	10	#DIV/0!
TGGT1_230700	hypothetical protein	0	0	0	12	8	10	10	#DIV/0!
TGGT1_233530	hypothetical protein	0	0	0	11	9	10	10	#DIV/0!
TGGT1_240570	hypothetical protein	0	0	0	12	8	10	10	#DIV/0!
TGGT1_246170	ARID/BRIGHT DNA binding domain-containing protein	0	0	0	12	8	10	10	#DIV/0!
TGGT1_248630	actin-related protein ARP1	0	0	0	12	8	10	10	#DIV/0!
TGGT1_250850	putative CMGC kinase	0	0	0	11	9	10	10	#DIV/0!
TGGT1_264860	zinc finger, C3HC4 type (RING finger) domain-containing protein	0	0	0	11	9	10	10	#DIV/0!
TGGT1_266030	putative pre-mRNA splicing factor	0	0	0	15	5	10	10	#DIV/0!
TGGT1_269410	hypothetical protein	0	0	0	11	9	10	10	#DIV/0!
TGGT1_269620	hypothetical protein	0	0	0	10	10	10	10	#DIV/0!
TGGT1_277990	OTU family cysteine protease	0	0	0	13	7	10	10	#DIV/0!
TGGT1_286030	hypothetical protein	0	0	0	11	9	10	10	#DIV/0!
TGGT1_295420	hypothetical protein	0	0	0	12	8	10	10	#DIV/0!
TGGT1_305930	ISC4	0	0	0	15	5	10	10	#DIV/0!
TGGT1_315270	hypothetical protein	0	0	0	15	5	10	10	#DIV/0!
TGGT1_242070	cAMP-dependent protein kinase regulatory subunit	0	1	0.5	11	10	10.5	10	21
TGGT1_262610	hypothetical protein	0	1	0.5	13	8	10.5	10	21
TGGT1_233110	IMP dehydrogenasa	0	2	1	18	4	11	10	11
TGGT1_273520	PCI domain-containing protein	3	3	3	13	13	13	10	4.33333
TGGT1_304710	putative eukaryotic peptide chain release factor	6	6	6	14	18	16	10	2.66667
TGGT1_292920	putative heat shock protein 75	6	10	8	21	15	18	10	2.25
TGGT1_294670	translation initiation factor 3 subunit	9	9	9	22	16	19	10	2.11111
TGGT1_202930	ISC5	0	0	0	14	5	9.5	9.5	#DIV/0!
TGGT1_210380	hypothetical protein	0	0	0	11	8	9.5	9.5	#DIV/0!
TGGT1_218230	putative histone lysine methyltransferase, SET	0	0	0	15	4	9.5	9.5	#DIV/0!
TGGT1_228120	hypothetical protein	0	0	0	12	7	9.5	9.5	#DIV/0!
TGGT1_232060	hypothetical protein	0	0	0	12	7	9.5	9.5	#DIV/0!
TGGT1_232660	Hsp70 interacting protein HIP	0	0	0	12	7	9.5	9.5	#DIV/0!
TGGT1_232720	putative Lsm12	0	0	0	12	7	9.5	9.5	#DIV/0!
TGGT1_234410	transporter, small conductance mechanosensitive ion channel (MscS) family protein	0	0	0	11	8	9.5	9.5	#DIV/0!
TGGT1_249860	hypothetical protein	0	0	0	13	6	9.5	9.5	#DIV/0!
TGGT1_254090	hypothetical protein	0	0	0	13	6	9.5	9.5	#DIV/0!
TGGT1_264120	Myb family DNA-binding domain-containing protein	0	0	0	11	8	9.5	9.5	#DIV/0!
TGGT1_267100	protein phosphatase 2C domain-containing protein	0	0	0	10	9	9.5	9.5	#DIV/0!
TGGT1_267650	hypothetical protein	0	0	0	12	7	9.5	9.5	#DIV/0!
TGGT1_289910	hypothetical protein	0	0	0	9	10	9.5	9.5	#DIV/0!
TGGT1_294270	histone arginine methyltransferase PRMT4/CARM1	0	0	0	11	8	9.5	9.5	#DIV/0!
TGGT1_294898	tetratricopeptide repeat-containing protein	0	0	0	13	6	9.5	9.5	#DIV/0!
TGGT1_304760	RNA recognition motif-containing protein	0	0	0	13	6	9.5	9.5	#DIV/0!
TGGT1_311880	hypothetical protein	0	0	0	11	8	9.5	9.5	#DIV/0!
TGGT1_319940	hypothetical protein	0	0	0	12	7	9.5	9.5	#DIV/0!
TGGT1_209210	hypothetical protein	1	1	1	12	9	10.5	9.5	10.5
TGGT1_209440	hypothetical protein	0	0	0	7	11	9	9	#DIV/0!
TGGT1_211630	hypothetical protein	0	0	0	13	5	9	9	#DIV/0!
TGGT1_220470	hypothetical protein	0	0	0	14	4	9	9	#DIV/0!
TGGT1_225190	hypothetical protein	0	0	0	10	8	9	9	#DIV/0!
TGGT1_231850	serine-threonine phosophatase 2C (PP2C)	0	0	0	13	5	9	9	#DIV/0!
TGGT1_266680	hypothetical protein	0	0	0	10	8	9	9	#DIV/0!
TGGT1_270610	hypothetical protein	0	0	0	13	5	9	9	#DIV/0!
TGGT1_280560	selenide, water dikinase	0	0	0	11	7	9	9	#DIV/0!
TGGT1_285230	PRP38 family protein	0	0	0	12	6	9	9	#DIV/0!
TGGT1_297120	hypothetical protein; IMC44	0	0	0	12	6	9	9	#DIV/0!
TGGT1_306000	AP2 domain transcription factor AP2IX-8	0	0	0	14	4	9	9	#DIV/0!
TGGT1_310930	hypothetical protein	0	0	0	10	8	9	9	#DIV/0!
TGGT1_312140	hypothetical protein	0	0	0	10	8	9	9	#DIV/0!
TGGT1_312230	putative DNA topoisomerase 2	0	0	0	12	6	9	9	#DIV/0!
TGGT1_312660	hypothetical protein	0	0	0	12	6	9	9	#DIV/0!
TGGT1_313380	hypothetical protein	0	0	0	10	8	9	9	#DIV/0!
TGGT1_313580	cytochrome b5 family heme/steroid binding domain-containing protein	0	0	0	11	7	9	9	#DIV/0!
TGGT1_316700	uridine kinase	0	0	0	12	6	9	9	#DIV/0!
TGGT1_227960	PCI domain-containing protein	0	1	0.5	11	8	9.5	9	19
TGGT1_244110	nucleosome assembly protein (nap) protein	0	1	0.5	14	5	9.5	9	19
TGGT1_248120	hypothetical protein	1	0	0.5	13	6	9.5	9	19
TGGT1_226870A	tubulin gamma chain	1	2	1.5	14	7	10.5	9	7
TGGT1_311310	protein phosphatase 2B catalytic subunit, calcineurin family phosphatse superfamily protein	4	2	3	12	12	12	9	4
TGGT1_260240	ccr4-associated factor family protein	3	6	4.5	16	11	13.5	9	3
TGGT1_201220	zinc finger protein	0	0	0	12	5	8.5	8.5	#DIV/0!
TGGT1_205150	ACR, YagE family COG1723 domain-containing protein	0	0	0	13	4	8.5	8.5	#DIV/0!
TGGT1_212090	hypothetical protein	0	0	0	12	5	8.5	8.5	#DIV/0!
TGGT1_215730	putative Gas41	0	0	0	12	5	8.5	8.5	#DIV/0!
TGGT1_217050	ADA2-A transcriptional co-activator SAGA component	0	0	0	12	5	8.5	8.5	#DIV/0!
TGGT1_219630	flavodoxin domain-containing protein	0	0	0	10	7	8.5	8.5	#DIV/0!
TGGT1_225480	hypothetical protein	0	0	0	12	5	8.5	8.5	#DIV/0!
TGGT1_226850	TBC domain-containing protein	0	0	0	12	5	8.5	8.5	#DIV/0!
TGGT1_229950	putative 26S proteasome regulatory subunit 6b	0	0	0	11	6	8.5	8.5	#DIV/0!
TGGT1_239420	protein kinase	0	0	0	10	7	8.5	8.5	#DIV/0!
TGGT1_246950	AC9	0	0	0	11	6	8.5	8.5	#DIV/0!
TGGT1_248290	WD domain, G-beta repeat-containing protein	0	0	0	13	4	8.5	8.5	#DIV/0!
TGGT1_248700	IMC12	0	0	0	10	7	8.5	8.5	#DIV/0!
TGGT1_250800	AP2 domain transcription factor AP2XII-8	0	0	0	11	6	8.5	8.5	#DIV/0!
TGGT1_262980	hypothetical protein	0	0	0	13	4	8.5	8.5	#DIV/0!
TGGT1_263130	putative citrate synthase	0	0	0	11	6	8.5	8.5	#DIV/0!
TGGT1_263580	bromodomain-containing protein	0	0	0	11	6	8.5	8.5	#DIV/0!
TGGT1_267540	AGC kinase	0	0	0	12	5	8.5	8.5	#DIV/0!
TGGT1_271250	hypothetical protein	0	0	0	11	6	8.5	8.5	#DIV/0!
TGGT1_280540	HEAT repeat-containing protein	0	0	0	8	9	8.5	8.5	#DIV/0!
TGGT1_281570	hypothetical protein	0	0	0	15	2	8.5	8.5	#DIV/0!
TGGT1_313820	putative dynactin p25	0	0	0	10	7	8.5	8.5	#DIV/0!
TGGT1_318620	RNA-directed RNA polymerase	0	0	0	11	6	8.5	8.5	#DIV/0!
TGGT1_255870	WD domain, G-beta repeat-containing protein	2	0	1	10	9	9.5	8.5	9.5
TGGT1_268850; TGGT1_268860	enolase 2; enolase 1	5	3	4	16	9	12.5	8.5	3.125
TGGT1_210280	Ark1	0	0	0	14	2	8	8	#DIV/0!
TGGT1_213610	hypothetical protein	0	0	0	10	6	8	8	#DIV/0!
TGGT1_213820	hypothetical protein	0	0	0	10	6	8	8	#DIV/0!
TGGT1_216020	peptidase family c78 protein	0	0	0	10	6	8	8	#DIV/0!
TGGT1_220190	hypothetical protein	0	0	0	7	9	8	8	#DIV/0!
TGGT1_227000	hypothetical protein	0	0	0	7	9	8	8	#DIV/0!
TGGT1_237110	putative replication factor C subunit 2	0	0	0	10	6	8	8	#DIV/0!
TGGT1_237600	Armadillo/beta-catenin family repeat-containing protein	0	0	0	10	6	8	8	#DIV/0!
TGGT1_240070	RNA recognition motif-containing protein	0	0	0	9	7	8	8	#DIV/0!
TGGT1_243800	putative long-chain fatty acid CoA ligase	0	0	0	11	5	8	8	#DIV/0!
TGGT1_246940	hypothetical protein	0	0	0	11	5	8	8	#DIV/0!
TGGT1_250340	centrin 2	0	0	0	8	8	8	8	#DIV/0!
TGGT1_252420	histone arginine methyltransferase PRMT3	0	0	0	8	8	8	8	#DIV/0!
TGGT1_259520	hypothetical protein	0	0	0	9	7	8	8	#DIV/0!
TGGT1_263340	RNA methyltransferase, TrmH family protein	0	0	0	12	4	8	8	#DIV/0!
TGGT1_263610	hypothetical protein	0	0	0	10	6	8	8	#DIV/0!
TGGT1_264670	DNA polymerase family B protein	0	0	0	12	4	8	8	#DIV/0!
TGGT1_266090	hypothetical protein	0	0	0	10	6	8	8	#DIV/0!
TGGT1_268176	hypothetical protein	0	0	0	11	5	8	8	#DIV/0!
TGGT1_294220	hypothetical protein	0	0	0	9	7	8	8	#DIV/0!
TGGT1_295658	zinc finger in N-recognin protein	0	0	0	11	5	8	8	#DIV/0!
TGGT1_305050	putative calmodulin	0	0	0	7	9	8	8	#DIV/0!
TGGT1_232680	hypothetical protein	1	0	0.5	13	4	8.5	8	17
TGGT1_261010	putative tat-binding family protein	1	2	1.5	11	8	9.5	8	6.33333
TGGT1_265330	putative cell-cycle-associated protein kinase GSK	2	4	3	12	10	11	8	3.66667
TGGT1_203240	hypothetical protein	0	0	0	9	6	7.5	7.5	#DIV/0!
TGGT1_205500	hypothetical protein	0	0	0	6	9	7.5	7.5	#DIV/0!
TGGT1_213870	UBA/TS-N domain-containing protein	0	0	0	10	5	7.5	7.5	#DIV/0!
TGGT1_220230A	leucine rich repeat-containing protein	0	0	0	8	7	7.5	7.5	#DIV/0!
TGGT1_224650	mRNA capping enzyme, beta chain protein	0	0	0	11	4	7.5	7.5	#DIV/0!
TGGT1_228400	WD domain, G-beta repeat-containing protein	0	0	0	12	3	7.5	7.5	#DIV/0!
TGGT1_229140	MaoC family domain-containing protein	0	0	0	10	5	7.5	7.5	#DIV/0!
TGGT1_232360	exonuclease	0	0	0	9	6	7.5	7.5	#DIV/0!
TGGT1_233080	G-patch domain-containing protein	0	0	0	10	5	7.5	7.5	#DIV/0!
TGGT1_236930	hypothetical protein	0	0	0	9	6	7.5	7.5	#DIV/0!
TGGT1_240080	hypothetical protein	0	0	0	11	4	7.5	7.5	#DIV/0!
TGGT1_242670	hypothetical protein	0	0	0	9	6	7.5	7.5	#DIV/0!
TGGT1_246510	protein phosphatase 2a regulatory b subunit (b56 family) protein	0	0	0	12	3	7.5	7.5	#DIV/0!
TGGT1_246720	hypothetical protein	0	0	0	11	4	7.5	7.5	#DIV/0!
TGGT1_258410	PHIL1	0	0	0	11	4	7.5	7.5	#DIV/0!
TGGT1_264430	hypothetical protein	0	0	0	8	7	7.5	7.5	#DIV/0!
TGGT1_269260	hypothetical protein	0	0	0	11	4	7.5	7.5	#DIV/0!
TGGT1_272030B	kelch repeat-containing protein	0	0	0	10	5	7.5	7.5	#DIV/0!
TGGT1_272760	hypothetical protein	0	0	0	8	7	7.5	7.5	#DIV/0!
TGGT1_283510	IAP1	0	0	0	8	7	7.5	7.5	#DIV/0!
TGGT1_290630	AP2 domain transcription factor AP2IX-7	0	0	0	11	4	7.5	7.5	#DIV/0!
TGGT1_310700	serine/threonine phosophatase PP1	0	0	0	9	6	7.5	7.5	#DIV/0!
TGGT1_312380	tetratricopeptide repeat-containing protein	0	0	0	10	5	7.5	7.5	#DIV/0!
TGGT1_319650	3' exoribonuclease family, domain 1 domain-containing protein	0	0	0	10	5	7.5	7.5	#DIV/0!
TGGT1_321410	hypothetical protein	0	1	0.5	8	8	8	7.5	16
TGGT1_263090	14-3-3 protein	1	1	1	9	8	8.5	7.5	8.5
TGGT1_289310	cullin family protein	0	4	2	14	5	9.5	7.5	4.75
TGGT1_262140	putative chain a, pp2a-specific methylesterase apo form (pme)	5	1	3	15	6	10.5	7.5	3.5
TGGT1_203480	hypothetical protein	0	0	0	12	2	7	7	#DIV/0!
TGGT1_211350	CBS domain-containing protein	0	0	0	11	3	7	7	#DIV/0!
TGGT1_215420	SNARE protein	0	0	0	8	6	7	7	#DIV/0!
TGGT1_221350	Ctr copper transporter family protein	0	0	0	8	6	7	7	#DIV/0!
TGGT1_221540	hypothetical protein	0	0	0	13	1	7	7	#DIV/0!
TGGT1_223580	mediator complex subunit MED4	0	0	0	9	5	7	7	#DIV/0!
TGGT1_226220	IMC9	0	0	0	8	6	7	7	#DIV/0!
TGGT1_228190	putative eukaryotic initiation factor-3, subunit 5	0	0	0	11	3	7	7	#DIV/0!
TGGT1_234520	U2 snRNP auxilliary factor, large subunit, splicing factor subfamily protein	0	0	0	9	5	7	7	#DIV/0!
TGGT1_235740	hypothetical protein	0	0	0	6	8	7	7	#DIV/0!
TGGT1_239130	Tyrosine kinase-like (TKL) protein	0	0	0	10	4	7	7	#DIV/0!
TGGT1_246970	3'-5' exonuclease domain-containing protein	0	0	0	8	6	7	7	#DIV/0!
TGGT1_254900	putative proteasome subunit beta type 2	0	0	0	8	6	7	7	#DIV/0!
TGGT1_255890	pyridine nucleotide-disulfide oxidoreductase domain-containing protein	0	0	0	8	6	7	7	#DIV/0!
TGGT1_257080	3'5'-cyclic nucleotide phosphodiesterase domain-containing protein	0	0	0	8	6	7	7	#DIV/0!
TGGT1_268960	putative 5'-AMP-activated protein kinase subunit beta-1 family protein	0	0	0	7	7	7	7	#DIV/0!
TGGT1_271440	NPL4 family protein	0	0	0	10	4	7	7	#DIV/0!
TGGT1_276930	hypothetical protein	0	0	0	9	5	7	7	#DIV/0!
TGGT1_278815	hypothetical protein	0	0	0	9	5	7	7	#DIV/0!
TGGT1_280590	hypothetical protein	0	0	0	10	4	7	7	#DIV/0!
TGGT1_285660C	DEAD/DEAH box helicase domain-containing protein	0	0	0	9	5	7	7	#DIV/0!
TGGT1_287230	inorganic anion transporter, sulfate permease (SulP) family protein	0	0	0	8	6	7	7	#DIV/0!
TGGT1_293240	triacylglycerol lipase	0	0	0	12	2	7	7	#DIV/0!
TGGT1_295650	hypothetical protein	0	0	0	8	6	7	7	#DIV/0!
TGGT1_297650	Ser/Thr phosphatase family protein	0	0	0	7	7	7	7	#DIV/0!
TGGT1_305820	SGS domain-containing protein	0	0	0	12	2	7	7	#DIV/0!
TGGT1_306020	hypothetical protein	0	0	0	8	6	7	7	#DIV/0!
TGGT1_306310	RecF/RecN/SMC N terminal domain-containing protein	0	0	0	6	8	7	7	#DIV/0!
TGGT1_306560	hypothetical protein	0	0	0	6	8	7	7	#DIV/0!
TGGT1_307830	hypothetical protein	0	0	0	8	6	7	7	#DIV/0!
TGGT1_319640	hypothetical protein	0	0	0	8	6	7	7	#DIV/0!
TGGT1_321340	putative membrane protein	0	0	0	9	5	7	7	#DIV/0!
TGGT1_292220	PCI domain-containing protein	1	1	1	11	5	8	7	8
TGGT1_289750; TGGT1_219820	ribosomal-ubiquitin protein RPL40; putative polyubiquitin UbC	6	5	5.5	12	13	12.5	7	2.27273
TGGT1_203710	AP2 domain transcription factor AP2VIIa-4	0	0	0	9	4	6.5	6.5	#DIV/0!
TGGT1_213550	DHHC zinc finger domain-containing protein	0	0	0	11	2	6.5	6.5	#DIV/0!
TGGT1_215010	hypothetical protein	0	0	0	9	4	6.5	6.5	#DIV/0!
TGGT1_226620	hypothetical protein	0	0	0	6	7	6.5	6.5	#DIV/0!
TGGT1_228040	PPIC-type PPIASE domain-containing protein	0	0	0	8	5	6.5	6.5	#DIV/0!
TGGT1_232280	hypothetical protein	0	0	0	8	5	6.5	6.5	#DIV/0!
TGGT1_234505	putative phenylalanyl-tRNA synthetase alpha chain A	0	0	0	9	4	6.5	6.5	#DIV/0!
TGGT1_235380	AC5	0	0	0	9	4	6.5	6.5	#DIV/0!
TGGT1_235440	hypothetical protein	0	0	0	8	5	6.5	6.5	#DIV/0!
TGGT1_246040	MIF4G domain-containing protein	0	0	0	5	8	6.5	6.5	#DIV/0!
TGGT1_250780	Zn-finger in ubiquitin-hydrolases domain-containing protein	0	0	0	9	4	6.5	6.5	#DIV/0!
TGGT1_254520	mediator complex subunit MED11	0	0	0	5	8	6.5	6.5	#DIV/0!
TGGT1_254660	ankyrin repeat-containing protein	0	0	0	9	4	6.5	6.5	#DIV/0!
TGGT1_266690	hypothetical protein	0	0	0	11	2	6.5	6.5	#DIV/0!
TGGT1_268680	hypothetical protein	0	0	0	11	2	6.5	6.5	#DIV/0!
TGGT1_271800	serine esterase (DUF676) protein	0	0	0	4	9	6.5	6.5	#DIV/0!
TGGT1_272710	AP2 domain transcription factor AP2VIII-4	0	0	0	8	5	6.5	6.5	#DIV/0!
TGGT1_278470	hypothetical protein	0	0	0	9	4	6.5	6.5	#DIV/0!
TGGT1_304520	hypothetical protein	0	0	0	7	6	6.5	6.5	#DIV/0!
TGGT1_308870	hypothetical protein	0	0	0	8	5	6.5	6.5	#DIV/0!
TGGT1_309880	hypothetical protein	0	0	0	12	1	6.5	6.5	#DIV/0!
TGGT1_311240	putative DnaJ family chaperone	0	0	0	8	5	6.5	6.5	#DIV/0!
TGGT1_313590A	hypothetical protein	0	0	0	5	8	6.5	6.5	#DIV/0!
TGGT1_321450	Myb family DNA-binding domain-containing protein	0	0	0	7	6	6.5	6.5	#DIV/0!
TGGT1_255510	ankyrin repeat-containing protein	0	1	0.5	10	4	7	6.5	14
TGGT1_261210	putative 26s proteasome subunit p55	0	1	0.5	8	6	7	6.5	14
TGGT1_267080	putative 26S protease regulatory subunit 4	0	1	0.5	8	6	7	6.5	14
TGGT1_287480	hypothetical protein	0	1	0.5	10	4	7	6.5	14
TGGT1_255420	IMC39	2	1	1.5	10	6	8	6.5	5.33333
TGGT1_238950	putative fatty acyl-CoA desaturase	3	2	2.5	11	7	9	6.5	3.6
TGGT1_208540	DEAD/DEAH box helicase domain-containing protein	0	0	0	5	7	6	6	#DIV/0!
TGGT1_214600	hypothetical protein	0	0	0	7	5	6	6	#DIV/0!
TGGT1_217460	glutaminyl-tRNA synthetase (GlnRS)	0	0	0	9	3	6	6	#DIV/0!
TGGT1_217580	DNA-directed RNA polymerase III RPC6	0	0	0	6	6	6	6	#DIV/0!
TGGT1_219260A	putative cation-transporting ATPase	0	0	0	8	4	6	6	#DIV/0!
TGGT1_219750	putative cytochrome c	0	0	0	6	6	6	6	#DIV/0!
TGGT1_225910	hypothetical protein	0	0	0	7	5	6	6	#DIV/0!
TGGT1_226310	zinc finger (CCCH type) motif-containing protein	0	0	0	10	2	6	6	#DIV/0!
TGGT1_227320	hypothetical protein	0	0	0	7	5	6	6	#DIV/0!
TGGT1_229380	hypothetical protein	0	0	0	7	5	6	6	#DIV/0!
TGGT1_237410	protein phosphatase 2C domain-containing protein	0	0	0	9	3	6	6	#DIV/0!
TGGT1_241010	K+ channel tetramerisation domain-containing protein	0	0	0	6	6	6	6	#DIV/0!
TGGT1_250060	DNA-directed RNA polymerase I RPA12	0	0	0	8	4	6	6	#DIV/0!
TGGT1_254420	phospholipase, patatin family protein	0	0	0	9	3	6	6	#DIV/0!
TGGT1_257310	hypothetical protein	0	0	0	7	5	6	6	#DIV/0!
TGGT1_257380	hypothetical protein	0	0	0	8	4	6	6	#DIV/0!
TGGT1_262410	WD domain, G-beta repeat-containing protein	0	0	0	10	2	6	6	#DIV/0!
TGGT1_265410	G-protein beta WD-40 repeat containing protein	0	0	0	8	4	6	6	#DIV/0!
TGGT1_265870A	pantoate-beta-alanine ligase	0	0	0	7	5	6	6	#DIV/0!
TGGT1_265990	hypothetical protein	0	0	0	6	6	6	6	#DIV/0!
TGGT1_267510	hypothetical protein	0	0	0	6	6	6	6	#DIV/0!
TGGT1_269442	putative calmodulin	0	0	0	6	6	6	6	#DIV/0!
TGGT1_269480	adaptor complexes medium subunit family protein	0	0	0	8	4	6	6	#DIV/0!
TGGT1_281950	putative membrane protein	0	0	0	8	4	6	6	#DIV/0!
TGGT1_283520	hypothetical protein	0	0	0	10	2	6	6	#DIV/0!
TGGT1_293820	calpain family cysteine protease domain-containing protein	0	0	0	8	4	6	6	#DIV/0!
TGGT1_295410	transcription initiation factor TFIID complex subunit TAF6	0	0	0	8	4	6	6	#DIV/0!
TGGT1_306490	hypothetical protein	0	0	0	7	5	6	6	#DIV/0!
TGGT1_307850	6-phosphogluconate dehydrogenase	0	0	0	8	4	6	6	#DIV/0!
TGGT1_309210	putative peroxiredoxin 6	0	0	0	7	5	6	6	#DIV/0!
TGGT1_314875	RIC1 protein	0	0	0	10	2	6	6	#DIV/0!
TGGT1_321600	hypothetical protein	0	0	0	10	2	6	6	#DIV/0!
TGGT1_366480	phosphofructokinase	0	0	0	8	4	6	6	#DIV/0!
TGGT1_232180	UBA/TS-N domain-containing protein	0	1	0.5	9	4	6.5	6	13
TGGT1_251810	putative translation initiation factor eIF-5A	0	1	0.5	8	5	6.5	6	13
TGGT1_252290	putative importin alpha	1	1	1	11	3	7	6	7
TGGT1_222160	aldehyde dehydrogenase	2	1	1.5	14	1	7.5	6	5
TGGT1_320480	Rab11b	3	6	4.5	11	10	10.5	6	2.33333
TGGT1_201200	zinc finger (CCCH type) motif-containing protein	0	0	0	8	3	5.5	5.5	#DIV/0!
TGGT1_205650	AP2 domain transcription factor AP2VIIa-3	0	0	0	9	2	5.5	5.5	#DIV/0!
TGGT1_206670	hypothetical protein	0	0	0	9	2	5.5	5.5	#DIV/0!
TGGT1_207590	protein phosphatase 2C domain-containing protein	0	0	0	8	3	5.5	5.5	#DIV/0!
TGGT1_224270	hypothetical protein	0	0	0	4	7	5.5	5.5	#DIV/0!
TGGT1_225540	hypothetical protein	0	0	0	9	2	5.5	5.5	#DIV/0!
TGGT1_231940	ThiF family protein	0	0	0	5	6	5.5	5.5	#DIV/0!
TGGT1_244690	hypothetical protein	0	0	0	9	2	5.5	5.5	#DIV/0!
TGGT1_247040	hypothetical protein	0	0	0	7	4	5.5	5.5	#DIV/0!
TGGT1_255450	IMC31	0	0	0	8	3	5.5	5.5	#DIV/0!
TGGT1_256920	phosphatidylinositol-4-phosphate 5-Kinase	0	0	0	8	3	5.5	5.5	#DIV/0!
TGGT1_257760	hypothetical protein	0	0	0	9	2	5.5	5.5	#DIV/0!
TGGT1_260680	putative small subunit DNA primase	0	0	0	8	3	5.5	5.5	#DIV/0!
TGGT1_262680	hypothetical protein	0	0	0	7	4	5.5	5.5	#DIV/0!
TGGT1_269740	R3H domain-containing protein	0	0	0	8	3	5.5	5.5	#DIV/0!
TGGT1_272400	casein kinase ii regulatory subunit protein	0	0	0	8	3	5.5	5.5	#DIV/0!
TGGT1_277895	ubiquitin carboxyl-terminal hydrolase	0	0	0	10	1	5.5	5.5	#DIV/0!
TGGT1_280770	regulator of chromosome condensation (RCC1) repeat-containing protein	0	0	0	7	4	5.5	5.5	#DIV/0!
TGGT1_286500	hypothetical protein	0	0	0	5	6	5.5	5.5	#DIV/0!
TGGT1_288740	putative L-asparaginase	0	0	0	7	4	5.5	5.5	#DIV/0!
TGGT1_288890	hypothetical protein	0	0	0	6	5	5.5	5.5	#DIV/0!
TGGT1_297080	pyridoxal kinase	0	0	0	7	4	5.5	5.5	#DIV/0!
TGGT1_300290	SNARE domain-containing protein	0	0	0	6	5	5.5	5.5	#DIV/0!
TGGT1_310560	hypothetical protein	0	0	0	6	5	5.5	5.5	#DIV/0!
TGGT1_313060	putative eukaryotic translation initiation factor 2B	0	0	0	6	5	5.5	5.5	#DIV/0!
TGGT1_313310	DnaJ domain-containing protein	0	0	0	7	4	5.5	5.5	#DIV/0!
TGGT1_313590B	hypothetical protein	0	0	0	8	3	5.5	5.5	#DIV/0!
TGGT1_313665	hypothetical protein	0	0	0	5	6	5.5	5.5	#DIV/0!
TGGT1_319930	hypothetical protein	0	0	0	6	5	5.5	5.5	#DIV/0!
TGGT1_320160B	hypothetical protein	0	0	0	9	2	5.5	5.5	#DIV/0!
TGGT1_220260	hypothetical protein	0	1	0.5	6	6	6	5.5	12
TGGT1_260380	hypothetical protein	0	1	0.5	8	4	6	5.5	12
TGGT1_221610	ubiquitin carboxyl-terminal hydrolase	2	0	1	8	5	6.5	5.5	6.5
TGGT1_312110	apicoplast-associated thioredoxin family protein Atrx1	0	2	1	9	4	6.5	5.5	6.5
TGGT1_243540	WD domain, G-beta repeat-containing protein	2	1	1.5	10	4	7	5.5	4.66667
TGGT1_313390	ribosomal protein RPL6	1	3	2	7	8	7.5	5.5	3.75
TGGT1_226030; TGGT1_228420	AGC kinase; protein kinase, cAMP-dependent, catalytic chain	3	4	3.5	12	6	9	5.5	2.57143
TGGT1_235490	hypothetical protein	4	3	3.5	11	7	9	5.5	2.57143
TGGT1_203690	AP2 domain transcription factor AP2VIIa-5	0	0	0	7	3	5	5	#DIV/0!
TGGT1_204280	putative cell-cycle-associated protein kinase DYRK	0	0	0	6	4	5	5	#DIV/0!
TGGT1_207770	PCI domain-containing protein	0	0	0	8	2	5	5	#DIV/0!
TGGT1_207960	hypothetical protein	0	0	0	5	5	5	5	#DIV/0!
TGGT1_211730	histone lysine methyltransferase SET8	0	0	0	9	1	5	5	#DIV/0!
TGGT1_213740	hypothetical protein	0	0	0	8	2	5	5	#DIV/0!
TGGT1_217555	hypothetical protein	0	0	0	5	5	5	5	#DIV/0!
TGGT1_218920	putative proteasome subunit beta type	0	0	0	5	5	5	5	#DIV/0!
TGGT1_219120	zinc finger (CCCH type) motif-containing protein	0	0	0	6	4	5	5	#DIV/0!
TGGT1_220175	hypothetical protein	0	0	0	6	4	5	5	#DIV/0!
TGGT1_222952	phosphohistidine phosphatase	0	0	0	8	2	5	5	#DIV/0!
TGGT1_224190	cation-transporting atpase family protein	0	0	0	7	3	5	5	#DIV/0!
TGGT1_225500	hypothetical protein	0	0	0	4	6	5	5	#DIV/0!
TGGT1_231920	oxidoreductase, short chain dehydrogenase/reductase family protein	0	0	0	3	7	5	5	#DIV/0!
TGGT1_235540	putative eukaryotic initiation factor-2 beta	0	0	0	8	2	5	5	#DIV/0!
TGGT1_249620	histone deacetylase HDAC2	0	0	0	8	2	5	5	#DIV/0!
TGGT1_253000	ELMO/CED-12 family protein	0	0	0	8	2	5	5	#DIV/0!
TGGT1_260490	hypothetical protein	0	0	0	9	1	5	5	#DIV/0!
TGGT1_261450	hypothetical protein	0	0	0	7	3	5	5	#DIV/0!
TGGT1_264830	hypothetical protein	0	0	0	7	3	5	5	#DIV/0!
TGGT1_269250	Mov34/MPN/PAD-1 family protein	0	0	0	6	4	5	5	#DIV/0!
TGGT1_270250	dense granule protein GRA1	0	0	0	6	4	5	5	#DIV/0!
TGGT1_275670	IMC15	0	0	0	8	2	5	5	#DIV/0!
TGGT1_285210	hypothetical protein	0	0	0	6	4	5	5	#DIV/0!
TGGT1_285780	hypothetical protein	0	0	0	9	1	5	5	#DIV/0!
TGGT1_286240	putative kelch repeat protein	0	0	0	6	4	5	5	#DIV/0!
TGGT1_293050	sybindin family protein	0	0	0	8	2	5	5	#DIV/0!
TGGT1_293670	transcription elongation factor A TFIIS	0	0	0	5	5	5	5	#DIV/0!
TGGT1_294710	RNA recognition motif-containing protein	0	0	0	8	2	5	5	#DIV/0!
TGGT1_297180	hypothetical protein	0	0	0	7	3	5	5	#DIV/0!
TGGT1_309380	Nuf2	0	0	0	5	5	5	5	#DIV/0!
TGGT1_311060	metal-dependent phosphohydrolase HD domain-containing protein	0	0	0	7	3	5	5	#DIV/0!
TGGT1_315530	hypothetical protein	0	0	0	8	2	5	5	#DIV/0!
TGGT1_316660	cullin family protein	0	0	0	3	7	5	5	#DIV/0!
TGGT1_234230	hypothetical protein	1	0	0.5	7	4	5.5	5	11
TGGT1_271970	glideosome-associated protein with multiple-membrane spans GAPM3	1	0	0.5	7	4	5.5	5	11
TGGT1_289980	HAD hydrolase, family IIA protein	1	1	1	8	4	6	5	6
TGGT1_315150	putative eukaryotic initiation factor-4E	1	1	1	8	4	6	5	6
TGGT1_217820	PCI domain-containing protein	2	1	1.5	7	6	6.5	5	4.33333
TGGT1_227290	histone deacetylase HDAC3	1	3	2	7	7	7	5	3.5
TGGT1_314810	ribosomal protein RPL7	2	2	2	11	3	7	5	3.5
TGGT1_259660	orotate phosphoribosyltransferase	2	5	3.5	9	8	8.5	5	2.42857
TGGT1_263500	putative vacuolar protein sorting-associated protein 26	1	6	3.5	9	8	8.5	5	2.42857
TGGT1_280610	signal recognition particle receptor alpha subunit	4	3	3.5	12	5	8.5	5	2.42857
