# Supplementary material for: BCC0 collaborates with IMC32 and IMC43 to form the Toxoplasma gondii essential daughter bud assembly complex
Source: PLoS Pathog. 2024 Jul 18;20(7):e1012411. doi: 10.1371/journal.ppat.1012411 (PMC11288415; doi:10.1371/journal.ppat.1012411)
Supplement: S2 Table — Full list of binding interactions identified by the Hybrigenics IMC32 Y2H screen. All clones identified for a specific gene are grouped. Clones that were found to be out-of-frame or antisense are greyed out. Global PBS indicates the confidence score assigned to each clone [44,45]. The second sheet labeled “Hits” shows the 15 genes that were identified. (XLSX) [file ppat.1012411.s008.xlsx]

## Sheet: Full IMC32 Y2H Screen Data
Gene ID	Gene Name	Global PBS	Start	Stop	Frame	Sense	% Id 5p/3p	Frag theoretical Sequence
TGME49_247510	fructose-1,6-bisphosphatase 2	A	255	1215	IF	Sense	99.5 / 99.7	TGCCGATATCTTGGGTGCAGCCGGGAACCAGAACGTGCAGGGCGAGGAACAGCAGAAGCTGGACGTTTTCGCCAACCACAAGTTCATCCAGGCTCTCGTCAACCGCGAAGTCGTGTGCGGTATTTGCACCGAGGAAGATGATGACTTTATCGAGGTCAACAGGGATGCACACTTCGTGATGCTGATGGACCCTCTTGATGGCTCCTCAAACATCGACGTCAATGTCTCCGTGGGAACCATCTTCTCCATCTACCAGCGCGTGTCACCTCTGGGCTCTCCTCCCGAGCTGCGCGATTTCTTGCAGCCGGGAAATGCACAAATTGCCGCCGGTTATGTCCTCTACGGATCCTCTACGATGCTGGTTATGACGACAGGTGACGGCGTGAACGGATTCACATT…
TGME49_247510	fructose-1,6-bisphosphatase 2	A	255	1215	IF	Sense	99.8 / 99.5	TGCCGATATCTTGGGTGCAGCCGGGAACCAGAACGTGCAGGGCGAGGAACAGCAGAAGCTGGACGTTTTCGCCAACCACAAGTTCATCCAGGCTCTCGTCAACCGCGAAGTCGTGTGCGGTATTTGCACCGAGGAAGATGATGACTTTATCGAGGTCAACAGGGATGCACACTTCGTGATGCTGATGGACCCTCTTGATGGCTCCTCAAACATCGACGTCAATGTCTCCGTGGGAACCATCTTCTCCATCTACCAGCGCGTGTCACCTCTGGGCTCTCCTCCCGAGCTGCGCGATTTCTTGCAGCCGGGAAATGCACAAATTGCCGCCGGTTATGTCCTCTACGGATCCTCTACGATGCTGGTTATGACGACAGGTGACGGCGTGAACGGATTCACATT…
TGME49_247510	fructose-1,6-bisphosphatase 2	A	255	1331	IF	Sense	99.7 / 99.4	TGCCGATATCTTGGGTGCAGCCGGGAACCAGAACGTGCAGGGCGAGGAACAGCAGAAGCTGGACGTTTTCGCCAACCACAAGTTCATCCAGGCTCTCGTCAACCGCGAAGTCGTGTGCGGTATTTGCACCGAGGAAGATGATGACTTTATCGAGGTCAACAGGGATGCACACTTCGTGATGCTGATGGACCCTCTTGATGGCTCCTCAAACATCGACGTCAATGTCTCCGTGGGAACCATCTTCTCCATCTACCAGCGCGTGTCACCTCTGGGCTCTCCTCCCGAGCTGCGCGATTTCTTGCAGCCGGGAAATGCACAAATTGCCGCCGGTTATGTCCTCTACGGATCCTCTACGATGCTGGTTATGACGACAGGTGACGGCGTGAACGGATTCACATT…
TGME49_247510	fructose-1,6-bisphosphatase 2	A	255	1331	IF	Sense	99.8 / 99.7	TGCCGATATCTTGGGTGCAGCCGGGAACCAGAACGTGCAGGGCGAGGAACAGCAGAAGCTGGACGTTTTCGCCAACCACAAGTTCATCCAGGCTCTCGTCAACCGCGAAGTCGTGTGCGGTATTTGCACCGAGGAAGATGATGACTTTATCGAGGTCAACAGGGATGCACACTTCGTGATGCTGATGGACCCTCTTGATGGCTCCTCAAACATCGACGTCAATGTCTCCGTGGGAACCATCTTCTCCATCTACCAGCGCGTGTCACCTCTGGGCTCTCCTCCCGAGCTGCGCGATTTCTTGCAGCCGGGAAATGCACAAATTGCCGCCGGTTATGTCCTCTACGGATCCTCTACGATGCTGGTTATGACGACAGGTGACGGCGTGAACGGATTCACATT…
TGME49_247510	fructose-1,6-bisphosphatase 2	A	258	1424	IF	Sense	99.7 / 99.7	CGATATCTTGGGTGCAGCCGGGAACCAGAACGTGCAGGGCGAGGAACAGCAGAAGCTGGACGTTTTCGCCAACCACAAGTTCATCCAGGCTCTCGTCAACCGCGAAGTCGTGTGCGGTATTTGCACCGAGGAAGATGATGACTTTATCGAGGTCAACAGGGATGCACACTTCGTGATGCTGATGGACCCTCTTGATGGCTCCTCAAACATCGACGTCAATGTCTCCGTGGGAACCATCTTCTCCATCTACCAGCGCGTGTCACCTCTGGGCTCTCCTCCCGAGCTGCGCGATTTCTTGCAGCCGGGAAATGCACAAATTGCCGCCGGTTATGTCCTCTACGGATCCTCTACGATGCTGGTTATGACGACAGGTGACGGCGTGAACGGATTCACATTGGA…
TGME49_247510	fructose-1,6-bisphosphatase 2	A	267	1182	IF	Sense	99.8 / 100.0	GGGTGCAGCCGGGAACCAGAACGTGCAGGGCGAGGAACAGCAGAAGCTGGACGTTTTCGCCAACCACAAGTTCATCCAGGCTCTCGTCAACCGCGAAGTCGTGTGCGGTATTTGCACCGAGGAAGATGATGACTTTATCGAGGTCAACAGGGATGCACACTTCGTGATGCTGATGGACCCTCTTGATGGCTCCTCAAACATCGACGTCAATGTCTCCGTGGGAACCATCTTCTCCATCTACCAGCGCGTGTCACCTCTGGGCTCTCCTCCCGAGCTGCGCGATTTCTTGCAGCCGGGAAATGCACAAATTGCCGCCGGTTATGTCCTCTACGGATCCTCTACGATGCTGGTTATGACGACAGGTGACGGCGTGAACGGATTCACATTGGATCCTTCTCT…
TGME49_247510	fructose-1,6-bisphosphatase 2	A	267	1182	IF	Sense	100.0 / 99.7	GGGTGCAGCCGGGAACCAGAACGTGCAGGGCGAGGAACAGCAGAAGCTGGACGTTTTCGCCAACCACAAGTTCATCCAGGCTCTCGTCAACCGCGAAGTCGTGTGCGGTATTTGCACCGAGGAAGATGATGACTTTATCGAGGTCAACAGGGATGCACACTTCGTGATGCTGATGGACCCTCTTGATGGCTCCTCAAACATCGACGTCAATGTCTCCGTGGGAACCATCTTCTCCATCTACCAGCGCGTGTCACCTCTGGGCTCTCCTCCCGAGCTGCGCGATTTCTTGCAGCCGGGAAATGCACAAATTGCCGCCGGTTATGTCCTCTACGGATCCTCTACGATGCTGGTTATGACGACAGGTGACGGCGTGAACGGATTCACATTGGATCCTTCTCT…
TGME49_247510	fructose-1,6-bisphosphatase 2	A	267	1182	IF	Sense	99.7 / 100.0	GGGTGCAGCCGGGAACCAGAACGTGCAGGGCGAGGAACAGCAGAAGCTGGACGTTTTCGCCAACCACAAGTTCATCCAGGCTCTCGTCAACCGCGAAGTCGTGTGCGGTATTTGCACCGAGGAAGATGATGACTTTATCGAGGTCAACAGGGATGCACACTTCGTGATGCTGATGGACCCTCTTGATGGCTCCTCAAACATCGACGTCAATGTCTCCGTGGGAACCATCTTCTCCATCTACCAGCGCGTGTCACCTCTGGGCTCTCCTCCCGAGCTGCGCGATTTCTTGCAGCCGGGAAATGCACAAATTGCCGCCGGTTATGTCCTCTACGGATCCTCTACGATGCTGGTTATGACGACAGGTGACGGCGTGAACGGATTCACATTGGATCCTTCTCT…
TGME49_247510	fructose-1,6-bisphosphatase 2	A	267	1182	IF	Sense	99.3 / 100.0	GGGTGCAGCCGGGAACCAGAACGTGCAGGGCGAGGAACAGCAGAAGCTGGACGTTTTCGCCAACCACAAGTTCATCCAGGCTCTCGTCAACCGCGAAGTCGTGTGCGGTATTTGCACCGAGGAAGATGATGACTTTATCGAGGTCAACAGGGATGCACACTTCGTGATGCTGATGGACCCTCTTGATGGCTCCTCAAACATCGACGTCAATGTCTCCGTGGGAACCATCTTCTCCATCTACCAGCGCGTGTCACCTCTGGGCTCTCCTCCCGAGCTGCGCGATTTCTTGCAGCCGGGAAATGCACAAATTGCCGCCGGTTATGTCCTCTACGGATCCTCTACGATGCTGGTTATGACGACAGGTGACGGCGTGAACGGATTCACATTGGATCCTTCTCT…
TGME49_247510	fructose-1,6-bisphosphatase 2	A	267	1182	IF	Sense	99.8 / 99.8	GGGTGCAGCCGGGAACCAGAACGTGCAGGGCGAGGAACAGCAGAAGCTGGACGTTTTCGCCAACCACAAGTTCATCCAGGCTCTCGTCAACCGCGAAGTCGTGTGCGGTATTTGCACCGAGGAAGATGATGACTTTATCGAGGTCAACAGGGATGCACACTTCGTGATGCTGATGGACCCTCTTGATGGCTCCTCAAACATCGACGTCAATGTCTCCGTGGGAACCATCTTCTCCATCTACCAGCGCGTGTCACCTCTGGGCTCTCCTCCCGAGCTGCGCGATTTCTTGCAGCCGGGAAATGCACAAATTGCCGCCGGTTATGTCCTCTACGGATCCTCTACGATGCTGGTTATGACGACAGGTGACGGCGTGAACGGATTCACATTGGATCCTTCTCT…
TGME49_247510	fructose-1,6-bisphosphatase 2	A	267	1182	IF	Sense	99.8 / 99.8	GGGTGCAGCCGGGAACCAGAACGTGCAGGGCGAGGAACAGCAGAAGCTGGACGTTTTCGCCAACCACAAGTTCATCCAGGCTCTCGTCAACCGCGAAGTCGTGTGCGGTATTTGCACCGAGGAAGATGATGACTTTATCGAGGTCAACAGGGATGCACACTTCGTGATGCTGATGGACCCTCTTGATGGCTCCTCAAACATCGACGTCAATGTCTCCGTGGGAACCATCTTCTCCATCTACCAGCGCGTGTCACCTCTGGGCTCTCCTCCCGAGCTGCGCGATTTCTTGCAGCCGGGAAATGCACAAATTGCCGCCGGTTATGTCCTCTACGGATCCTCTACGATGCTGGTTATGACGACAGGTGACGGCGTGAACGGATTCACATTGGATCCTTCTCT…
TGME49_247510	fructose-1,6-bisphosphatase 2	A	342	1176	IF	Sense	100.0 / 99.8	CCAGGCTCTCGTCAACCGCGAAGTCGTGTGCGGTATTTGCACCGAGGAAGATGATGACTTTATCGAGGTCAACAGGGATGCACACTTCGTGATGCTGATGGACCCTCTTGATGGCTCCTCAAACATCGACGTCAATGTCTCCGTGGGAACCATCTTCTCCATCTACCAGCGCGTGTCACCTCTGGGCTCTCCTCCCGAGCTGCGCGATTTCTTGCAGCCGGGAAATGCACAAATTGCCGCCGGTTATGTCCTCTACGGATCCTCTACGATGCTGGTTATGACGACAGGTGACGGCGTGAACGGATTCACATTGGATCCTTCTCTCGGCACATTTTTCCTTTCCCACAGAGGCATGAGATTCCCGGAGAAAGCGCGTATCTACAGTGTGAACGAAGGCAA…
TGME49_247510	fructose-1,6-bisphosphatase 2	A	342	1176	IF	Sense	99.8 / 99.3	CCAGGCTCTCGTCAACCGCGAAGTCGTGTGCGGTATTTGCACCGAGGAAGATGATGACTTTATCGAGGTCAACAGGGATGCACACTTCGTGATGCTGATGGACCCTCTTGATGGCTCCTCAAACATCGACGTCAATGTCTCCGTGGGAACCATCTTCTCCATCTACCAGCGCGTGTCACCTCTGGGCTCTCCTCCCGAGCTGCGCGATTTCTTGCAGCCGGGAAATGCACAAATTGCCGCCGGTTATGTCCTCTACGGATCCTCTACGATGCTGGTTATGACGACAGGTGACGGCGTGAACGGATTCACATTGGATCCTTCTCTCGGCACATTTTTCCTTTCCCACAGAGGCATGAGATTCCCGGAGAAAGCGCGTATCTACAGTGTGAACGAAGGCAA…
TGME49_280370	hypothetical protein	A	-262	746	IF	Sense	97.6 / 99.5	NNNNNNNNNNNNNNNNNNNNNNNNNNNNNNNNNNNNNNNNNNNNNNNNNNNNNNNNNNNNNNNNNNNNNNNNNNNNNNNNNNNNNNNNNNNNNNNNNNNNNNNNNNNNNNNNNNNNNNNNNNNNNNNNNNNNNNNNNNNNNNNNNNNNNNNNNNNNNNNNNNNNNNNNNNNNNNNNNNNNNNNNNNNNNNNNNNNNNNNNNNNNNNNNNNNNNNNNNNNNNNNNNNNNNNNNNNNNNNNNNNNNNNNNNNNNNNNNNNNNNNATGGAACGCCAGCAGGATACCGGGTTTTCTGGTTTTTTGTCTCCGAAACAGTCTTACTCTTCGTCGCCTTCGACTACAGGACAAGGAGTTACAACGGAACGTGTCCATTCAGATTGTCCCCCGCCGCCGCCAGCAAC…
TGME49_280370	hypothetical protein	A	-262	746	IF	Sense	98.3 / 99.8	NNNNNNNNNNNNNNNNNNNNNNNNNNNNNNNNNNNNNNNNNNNNNNNNNNNNNNNNNNNNNNNNNNNNNNNNNNNNNNNNNNNNNNNNNNNNNNNNNNNNNNNNNNNNNNNNNNNNNNNNNNNNNNNNNNNNNNNNNNNNNNNNNNNNNNNNNNNNNNNNNNNNNNNNNNNNNNNNNNNNNNNNNNNNNNNNNNNNNNNNNNNNNNNNNNNNNNNNNNNNNNNNNNNNNNNNNNNNNNNNNNNNNNNNNNNNNNNNNNNNNNATGGAACGCCAGCAGGATACCGGGTTTTCTGGTTTTTTGTCTCCGAAACAGTCTTACTCTTCGTCGCCTTCGACTACAGGACAAGGAGTTACAACGGAACGTGTCCATTCAGATTGTCCCCCGCCGCCGCCAGCAAC…
TGME49_280370	hypothetical protein	A	-151	930	IF	Sense	98.3 / 100.0	NNNNNNNNNNNNNNNNNNNNNNNNNNNNNNNNNNNNNNNNNNNNNNNNNNNNNNNNNNNNNNNNNNNNNNNNNNNNNNNNNNNNNNNNNNNNNNNNNNNNNNNNNNNNNNNNNNNNNNNNNNNNNNNNNNNNNNNNNNNNNNNNNNNNNNNATGGAACGCCAGCAGGATACCGGGTTTTCTGGTTTTTTGTCTCCGAAACAGTCTTACTCTTCGTCGCCTTCGACTACAGGACAAGGAGTTACAACGGAACGTGTCCATTCAGATTGTCCCCCGCCGCCGCCAGCAACGTCCCAAAGAAGTAGTCCAGTTGCCTCGACTGCGCCTACACCATCGCCATTAGTGCAGTCTCAAAAACAGCCTTCTTTTGCGCCGTCGTCTTCAGCAGTGACGAAAGATTG…
TGME49_280370	hypothetical protein	A	-121	755	IF	Sense	98.6 / 99.8	NNNNNNNNNNNNNNNNNNNNNNNNNNNNNNNNNNNNNNNNNNNNNNNNNNNNNNNNNNNNNNNNNNNNNNNNNNNNNNNNNNNNNNNNNNNNNNNNNNNNNNNNNNNNNNNNNNNNNNNNNATGGAACGCCAGCAGGATACCGGGTTTTCTGGTTTTTTGTCTCCGAAACAGTCTTACTCTTCGTCGCCTTCGACTACAGGACAAGGAGTTACAACGGAACGTGTCCATTCAGATTGTCCCCCGCCGCCGCCAGCAACGTCCCAAAGAAGTAGTCCAGTTGCCTCGACTGCGCCTACACCATCGCCATTAGTGCAGTCTCAAAAACAGCCTTCTTTTGCGCCGTCGTCTTCAGCAGTGACGAAAGATTGCTCTGGTGTACCTCAGCCAAATATGTACGG…
TGME49_280370	hypothetical protein	A	-58	1077	IF	Sense	98.1 / 99.7	NNNNNNNNNNNNNNNNNNNNNNNNNNNNNNNNNNNNNNNNNNNNNNNNNNNNNNNNNNATGGAACGCCAGCAGGATACCGGGTTTTCTGGTTTTTTGTCTCCGAAACAGTCTTACTCTTCGTCGCCTTCGACTACAGGACAAGGAGTTACAACGGAACGTGTCCATTCAGATTGTCCCCCGCCGCCGCCAGCAACGTCCCAAAGAAGTAGTCCAGTTGCCTCGACTGCGCCTACACCATCGCCATTAGTGCAGTCTCAAAAACAGCCTTCTTTTGCGCCGTCGTCTTCAGCAGTGACGAAAGATTGCTCTGGTGTACCTCAGCCAAATATGTACGGGCGATCTCTGGGAGATTCATTTCGCCAGGAGAGTCCTCCTCGGCAGGAGCAAACTCCGCAGCC…
TGME49_280370	hypothetical protein	A	-58	1077	IF	Sense	98.9 / 100.0	NNNNNNNNNNNNNNNNNNNNNNNNNNNNNNNNNNNNNNNNNNNNNNNNNNNNNNNNNNATGGAACGCCAGCAGGATACCGGGTTTTCTGGTTTTTTGTCTCCGAAACAGTCTTACTCTTCGTCGCCTTCGACTACAGGACAAGGAGTTACAACGGAACGTGTCCATTCAGATTGTCCCCCGCCGCCGCCAGCAACGTCCCAAAGAAGTAGTCCAGTTGCCTCGACTGCGCCTACACCATCGCCATTAGTGCAGTCTCAAAAACAGCCTTCTTTTGCGCCGTCGTCTTCAGCAGTGACGAAAGATTGCTCTGGTGTACCTCAGCCAAATATGTACGGGCGATCTCTGGGAGATTCATTTCGCCAGGAGAGTCCTCCTCGGCAGGAGCAAACTCCGCAGCC…
TGME49_280370	hypothetical protein	A	-58	1077	IF	Sense	98.9 / 99.7	NNNNNNNNNNNNNNNNNNNNNNNNNNNNNNNNNNNNNNNNNNNNNNNNNNNNNNNNNNATGGAACGCCAGCAGGATACCGGGTTTTCTGGTTTTTTGTCTCCGAAACAGTCTTACTCTTCGTCGCCTTCGACTACAGGACAAGGAGTTACAACGGAACGTGTCCATTCAGATTGTCCCCCGCCGCCGCCAGCAACGTCCCAAAGAAGTAGTCCAGTTGCCTCGACTGCGCCTACACCATCGCCATTAGTGCAGTCTCAAAAACAGCCTTCTTTTGCGCCGTCGTCTTCAGCAGTGACGAAAGATTGCTCTGGTGTACCTCAGCCAAATATGTACGGGCGATCTCTGGGAGATTCATTTCGCCAGGAGAGTCCTCCTCGGCAGGAGCAAACTCCGCAGCC…
TGME49_280370	hypothetical protein	A	51	1313	IF	Sense	99.0 / 100.0	GTCTTACTCTTCGTCGCCTTCGACTACAGGACAAGGAGTTACAACGGAACGTGTCCATTCAGATTGTCCCCCGCCGCCGCCAGCAACGTCCCAAAGAAGTAGTCCAGTTGCCTCGACTGCGCCTACACCATCGCCATTAGTGCAGTCTCAAAAACAGCCTTCTTTTGCGCCGTCGTCTTCAGCAGTGACGAAAGATTGCTCTGGTGTACCTCAGCCAAATATGTACGGGCGATCTCTGGGAGATTCATTTCGCCAGGAGAGTCCTCCTCGGCAGGAGCAAACTCCGCAGCCACAACTAGGACAGCTCCCGAGGGCGGCAAGCCCACTGACTACTCCGTCAGGTCCTCATTCGTCGACAGCGCATCATCAACCAAATCACTATGTGGGGGGCTCTTGCTT…
TGME49_280370	hypothetical protein	A	51	1313	IF	Sense	98.1 / 99.2	GTCTTACTCTTCGTCGCCTTCGACTACAGGACAAGGAGTTACAACGGAACGTGTCCATTCAGATTGTCCCCCGCCGCCGCCAGCAACGTCCCAAAGAAGTAGTCCAGTTGCCTCGACTGCGCCTACACCATCGCCATTAGTGCAGTCTCAAAAACAGCCTTCTTTTGCGCCGTCGTCTTCAGCAGTGACGAAAGATTGCTCTGGTGTACCTCAGCCAAATATGTACGGGCGATCTCTGGGAGATTCATTTCGCCAGGAGAGTCCTCCTCGGCAGGAGCAAACTCCGCAGCCACAACTAGGACAGCTCCCGAGGGCGGCAAGCCCACTGACTACTCCGTCAGGTCCTCATTCGTCGACAGCGCATCATCAACCAAATCACTATGTGGGGGGCTCTTGCTT…
TGME49_280370	hypothetical protein	A	51	1313	IF	Sense	98.0 / 100.0	GTCTTACTCTTCGTCGCCTTCGACTACAGGACAAGGAGTTACAACGGAACGTGTCCATTCAGATTGTCCCCCGCCGCCGCCAGCAACGTCCCAAAGAAGTAGTCCAGTTGCCTCGACTGCGCCTACACCATCGCCATTAGTGCAGTCTCAAAAACAGCCTTCTTTTGCGCCGTCGTCTTCAGCAGTGACGAAAGATTGCTCTGGTGTACCTCAGCCAAATATGTACGGGCGATCTCTGGGAGATTCATTTCGCCAGGAGAGTCCTCCTCGGCAGGAGCAAACTCCGCAGCCACAACTAGGACAGCTCCCGAGGGCGGCAAGCCCACTGACTACTCCGTCAGGTCCTCATTCGTCGACAGCGCATCATCAACCAAATCACTATGTGGGGGGCTCTTGCTT…
TGME49_280370	hypothetical protein	A	51	1313	IF	Sense	98.8 / 100.0	GTCTTACTCTTCGTCGCCTTCGACTACAGGACAAGGAGTTACAACGGAACGTGTCCATTCAGATTGTCCCCCGCCGCCGCCAGCAACGTCCCAAAGAAGTAGTCCAGTTGCCTCGACTGCGCCTACACCATCGCCATTAGTGCAGTCTCAAAAACAGCCTTCTTTTGCGCCGTCGTCTTCAGCAGTGACGAAAGATTGCTCTGGTGTACCTCAGCCAAATATGTACGGGCGATCTCTGGGAGATTCATTTCGCCAGGAGAGTCCTCCTCGGCAGGAGCAAACTCCGCAGCCACAACTAGGACAGCTCCCGAGGGCGGCAAGCCCACTGACTACTCCGTCAGGTCCTCATTCGTCGACAGCGCATCATCAACCAAATCACTATGTGGGGGGCTCTTGCTT…
TGME49_280370	hypothetical protein	A	51	1313	IF	Sense	99.2 / 100.0	GTCTTACTCTTCGTCGCCTTCGACTACAGGACAAGGAGTTACAACGGAACGTGTCCATTCAGATTGTCCCCCGCCGCCGCCAGCAACGTCCCAAAGAAGTAGTCCAGTTGCCTCGACTGCGCCTACACCATCGCCATTAGTGCAGTCTCAAAAACAGCCTTCTTTTGCGCCGTCGTCTTCAGCAGTGACGAAAGATTGCTCTGGTGTACCTCAGCCAAATATGTACGGGCGATCTCTGGGAGATTCATTTCGCCAGGAGAGTCCTCCTCGGCAGGAGCAAACTCCGCAGCCACAACTAGGACAGCTCCCGAGGGCGGCAAGCCCACTGACTACTCCGTCAGGTCCTCATTCGTCGACAGCGCATCATCAACCAAATCACTATGTGGGGGGCTCTTGCTT…
TGME49_280370	hypothetical protein	A	51	1016	IF	Sense	98.1 / 90.6	GTCTTACTCTTCGTCGCCTTCGACTACAGGACAAGGAGTTACAACGGAACGTGTCCATTCAGATTGTCCCCCGCCGCCGCCAGCAACGTCCCAAAGAAGTAGTCCAGTTGCCTCGACTGCGCCTACACCATCGCCATTAGTGCAGTCTCAAAAACAGCCTTCTTTTGCGCCGTCGTCTTCAGCAGTGACGAAAGATTGCTCTGGTGTACCTCAGCCAAATATGTACGGGCGATCTCTGGGAGATTCATTTCGCCAGGAGAGTCCTCCTCGGCAGGAGCAAACTCCGCAGCCACAACTAGGACAGCTCCCGAGGGCGGCAAGCCCACTGACTACTCCGTCAGGTCCTCATTCGTCGACAGCGCATCATCAACCAAATCACTATGTGGGGGGCTCTTGCTT…
TGME49_280370	hypothetical protein	A	60	1249	IF	Sense	98.8 / 99.4	TTCGTCGCCTTCGACTACAGGACAAGGAGTTACAACGGAACGTGTCCATTCAGATTGTCCCCCGCCGCCGCCAGCAACGTCCCAAAGAAGTAGTCCAGTTGCCTCGACTGCGCCTACACCATCGCCATTAGTGCAGTCTCAAAAACAGCCTTCTTTTGCGCCGTCGTCTTCAGCAGTGACGAAAGATTGCTCTGGTGTACCTCAGCCAAATATGTACGGGCGATCTCTGGGAGATTCATTTCGCCAGGAGAGTCCTCCTCGGCAGGAGCAAACTCCGCAGCCACAACTAGGACAGCTCCCGAGGGCGGCAAGCCCACTGACTACTCCGTCAGGTCCTCATTCGTCGACAGCGCATCATCAACCAAATCACTATGTGGGGGGCTCTTGCTTACCAGGAAT…
TGME49_280370	hypothetical protein	A	60	1249	IF	Sense	98.9 / 100.0	TTCGTCGCCTTCGACTACAGGACAAGGAGTTACAACGGAACGTGTCCATTCAGATTGTCCCCCGCCGCCGCCAGCAACGTCCCAAAGAAGTAGTCCAGTTGCCTCGACTGCGCCTACACCATCGCCATTAGTGCAGTCTCAAAAACAGCCTTCTTTTGCGCCGTCGTCTTCAGCAGTGACGAAAGATTGCTCTGGTGTACCTCAGCCAAATATGTACGGGCGATCTCTGGGAGATTCATTTCGCCAGGAGAGTCCTCCTCGGCAGGAGCAAACTCCGCAGCCACAACTAGGACAGCTCCCGAGGGCGGCAAGCCCACTGACTACTCCGTCAGGTCCTCATTCGTCGACAGCGCATCATCAACCAAATCACTATGTGGGGGGCTCTTGCTTACCAGGAAT…
TGME49_280370	hypothetical protein	A	96	1197	IF	Sense	99.1 / 100.0	GGAACGTGTCCATTCAGATTGTCCCCCGCCGCCGCCAGCAACGTCCCAAAGAAGTAGTCCAGTTGCCTCGACTGCGCCTACACCATCGCCATTAGTGCAGTCTCAAAAACAGCCTTCTTTTGCGCCGTCGTCTTCAGCAGTGACGAAAGATTGCTCTGGTGTACCTCAGCCAAATATGTACGGGCGATCTCTGGGAGATTCATTTCGCCAGGAGAGTCCTCCTCGGCAGGAGCAAACTCCGCAGCCACAACTAGGACAGCTCCCGAGGGCGGCAAGCCCACTGACTACTCCGTCAGGTCCTCATTCGTCGACAGCGCATCATCAACCAAATCACTATGTGGGGGGCTCTTGCTTACCAGGAATCGATTGCCAAGAAGCTGATACAGAACCTTACGGTGA…
TGME49_280370	hypothetical protein	A	96	1197	IF	Sense	98.8 / 83.4	GGAACGTGTCCATTCAGATTGTCCCCCGCCGCCGCCAGCAACGTCCCAAAGAAGTAGTCCAGTTGCCTCGACTGCGCCTACACCATCGCCATTAGTGCAGTCTCAAAAACAGCCTTCTTTTGCGCCGTCGTCTTCAGCAGTGACGAAAGATTGCTCTGGTGTACCTCAGCCAAATATGTACGGGCGATCTCTGGGAGATTCATTTCGCCAGGAGAGTCCTCCTCGGCAGGAGCAAACTCCGCAGCCACAACTAGGACAGCTCCCGAGGGCGGCAAGCCCACTGACTACTCCGTCAGGTCCTCATTCGTCGACAGCGCATCATCAACCAAATCACTATGTGGGGGGCTCTTGCTTACCAGGAATCGATTGCCAAGAAGCTGATACAGAACCTTACGGTGA…
TGME49_280370	hypothetical protein	A	96	1197	IF	Sense	99.0 / 100.0	GGAACGTGTCCATTCAGATTGTCCCCCGCCGCCGCCAGCAACGTCCCAAAGAAGTAGTCCAGTTGCCTCGACTGCGCCTACACCATCGCCATTAGTGCAGTCTCAAAAACAGCCTTCTTTTGCGCCGTCGTCTTCAGCAGTGACGAAAGATTGCTCTGGTGTACCTCAGCCAAATATGTACGGGCGATCTCTGGGAGATTCATTTCGCCAGGAGAGTCCTCCTCGGCAGGAGCAAACTCCGCAGCCACAACTAGGACAGCTCCCGAGGGCGGCAAGCCCACTGACTACTCCGTCAGGTCCTCATTCGTCGACAGCGCATCATCAACCAAATCACTATGTGGGGGGCTCTTGCTTACCAGGAATCGATTGCCAAGAAGCTGATACAGAACCTTACGGTGA…
TGME49_280370	hypothetical protein	A	384	968	IF	Sense	99.8 / 99.3	TCCGTCAGGTCCTCATTCGTCGACAGCGCATCATCAACCAAATCACTATGTGGGGGGCTCTTGCTTACCAGGAATCGATTGCCAAGAAGCTGATACAGAACCTTACGGTGAAGGACACGCGGAACGGTTGTGGAACTTCAGCGGTAGAGGTTCTCTTTCGTTTGACGATCTAATCGCGCAGGTCCAGAAGTTACTCCACTCGAACTCGACGTCATCGTCTGCCTCTTCTGCTTCGACACCTCGTCGTCCTAGTGGCCGCCTCGGTGAGATAGTAGATGTGCCCGGAGAGAGTAAGACAAAAGACAATAGAAGTACATGGGCGAGACGACCAATATTAGGTAGACCACCTGAACAACAGCAACAACATGGAACCGAAGAAGGTAGAGAAATCATGCAGCG…
TGME49_280370	hypothetical protein	A	399	1081	IF	Sense	100.0 / 100.0	TTCGTCGACAGCGCATCATCAACCAAATCACTATGTGGGGGGCTCTTGCTTACCAGGAATCGATTGCCAAGAAGCTGATACAGAACCTTACGGTGAAGGACACGCGGAACGGTTGTGGAACTTCAGCGGTAGAGGTTCTCTTTCGTTTGACGATCTAATCGCGCAGGTCCAGAAGTTACTCCACTCGAACTCGACGTCATCGTCTGCCTCTTCTGCTTCGACACCTCGTCGTCCTAGTGGCCGCCTCGGTGAGATAGTAGATGTGCCCGGAGAGAGTAAGACAAAAGACAATAGAAGTACATGGGCGAGACGACCAATATTAGGTAGACCACCTGAACAACAGCAACAACATGGAACCGAAGAAGGTAGAGAAATCATGCAGCGAGGTGAAGAAGAGTA…
TGME49_280370	hypothetical protein	A	399	1081	IF	Sense	100.0 / 99.7	TTCGTCGACAGCGCATCATCAACCAAATCACTATGTGGGGGGCTCTTGCTTACCAGGAATCGATTGCCAAGAAGCTGATACAGAACCTTACGGTGAAGGACACGCGGAACGGTTGTGGAACTTCAGCGGTAGAGGTTCTCTTTCGTTTGACGATCTAATCGCGCAGGTCCAGAAGTTACTCCACTCGAACTCGACGTCATCGTCTGCCTCTTCTGCTTCGACACCTCGTCGTCCTAGTGGCCGCCTCGGTGAGATAGTAGATGTGCCCGGAGAGAGTAAGACAAAAGACAATAGAAGTACATGGGCGAGACGACCAATATTAGGTAGACCACCTGAACAACAGCAACAACATGGAACCGAAGAAGGTAGAGAAATCATGCAGCGAGGTGAAGAAGAGTA…
TGME49_280370	hypothetical protein	A	-263	746	OOF2	Sense	97.6 / 99.8	NNNNNNNNNNNNNNNNNNNNNNNNNNNNNNNNNNNNNNNNNNNNNNNNNNNNNNNNNNNNNNNNNNNNNNNNNNNNNNNNNNNNNNNNNNNNNNNNNNNNNNNNNNNNNNNNNNNNNNNNNNNNNNNNNNNNNNNNNNNNNNNNNNNNNNNNNNNNNNNNNNNNNNNNNNNNNNNNNNNNNNNNNNNNNNNNNNNNNNNNNNNNNNNNNNNNNNNNNNNNNNNNNNNNNNNNNNNNNNNNNNNNNNNNNNNNNNNNNNNNNNNATGGAACGCCAGCAGGATACCGGGTTTTCTGGTTTTTTGTCTCCGAAACAGTCTTACTCTTCGTCGCCTTCGACTACAGGACAAGGAGTTACAACGGAACGTGTCCATTCAGATTGTCCCCCGCCGCCGCCAGCAA…
TGME49_280370	hypothetical protein	A	-263	746	OOF2	Sense	98.3 / 100.0	NNNNNNNNNNNNNNNNNNNNNNNNNNNNNNNNNNNNNNNNNNNNNNNNNNNNNNNNNNNNNNNNNNNNNNNNNNNNNNNNNNNNNNNNNNNNNNNNNNNNNNNNNNNNNNNNNNNNNNNNNNNNNNNNNNNNNNNNNNNNNNNNNNNNNNNNNNNNNNNNNNNNNNNNNNNNNNNNNNNNNNNNNNNNNNNNNNNNNNNNNNNNNNNNNNNNNNNNNNNNNNNNNNNNNNNNNNNNNNNNNNNNNNNNNNNNNNNNNNNNNNNATGGAACGCCAGCAGGATACCGGGTTTTCTGGTTTTTTGTCTCCGAAACAGTCTTACTCTTCGTCGCCTTCGACTACAGGACAAGGAGTTACAACGGAACGTGTCCATTCAGATTGTCCCCCGCCGCCGCCAGCAA…
TGME49_280370	hypothetical protein	A	386	932	OOF2	Sense	99.8	CGTCAGGTCCTCATTCGTCGACAGCGCATCATCAACCAAATCACTATGTGGGGGGCTCTTGCTTACCAGGAATCGATTGCCAAGAAGCTGATACAGAACCTTACGGTGAAGGACACGCGGAACGGTTGTGGAACTTCAGCGGTAGAGGTTCTCTTTCGTTTGACGATCTAATCGCGCAGGTCCAGAAGTTACTCCACTCGAACTCGACGTCATCGTCTGCCTCTTCTGCTTCGACACCTCGTCGTCCTAGTGGCCGCCTCGGTGAGATAGTAGATGTGCCCGGAGAGAGTAAGACAAAAGACAATAGAAGTACATGGGCGAGACGACCAATATTAGGTAGACCACCTGAACAACAGCAACAACATGGAACCGAAGAAGGTAGAGAAATCATGCAGCGAG…
TGME49_280370	hypothetical protein	A	No Data	932	??	Sense	98.4
TGME49_280370	hypothetical protein	A	No Data	932	??	Sense	99.1
TGME49_280370	hypothetical protein	A	No Data	932	??	Sense	99.1
TGME49_280370	hypothetical protein	A	No Data	1229	??	Sense	98.6
TGME49_280370	hypothetical protein	A	No Data	1229	??	Sense	99
TGME49_280370	hypothetical protein	A	No Data	932	??	Sense	99.8
TGME49_280370	hypothetical protein	A	380	933	OOF2	Sense	94.4 / 99.8	CTACTCCGTCAGGTCCTCATTCGTCGACAGCGCATCATCAACCAAATCACTATGTGGGGGGCTCTTGCTTACCAGGAATCGATTGCCAAGAAGCTGATACAGAACCTTACGGTGAAGGACACGCGGAACGGTTGTGGAACTTCAGCGGTAGAGGTTCTCTTTCGTTTGACGATCTAATCGCGCAGGTCCAGAAGTTACTCCACTCGAACTCGACGTCATCGTCTGCCTCTTCTGCTTCGACACCTCGTCGTCCTAGTGGCCGCCTCGGTGAGATAGTAGATGTGCCCGGAGAGAGTAAGACAAAAGACAATAGAAGTACATGGGCGAGACGACCAATATTAGGTAGACCACCTGAACAACAGCAACAACATGGAACCGAAGAAGGTAGAGAAATCATGC…
TGME49_294860	basal complex component BCC0	B	1614	2698	IF	Sense	99.7 / 99.5	TTTAGAGACGAAGTCGAGCAAAGAAAACGATGAGGGTCAAGAGTCGGAGCGGTCGCCACTGTGCGAAGGTGCTGCGTCTCCCGCCGAGTCTCAGGCGGAGGAACAGCCGTCGGATGCGAATGGTCTTTCTTTGCAGCCGTCAAGTCAGGAAGACGGAGGGTTTTACGCCGCTTCAAGCGAGCTCAGAGAAGACGGAGACGGCTTAGAAACGAGCTCTCCGGAGAAAACGAAAATCGTGTTCGAGCGTGAGAAGCCTCGAGAAGAAGGCCGGGAACCCGCCTCAGTTCCTCCCGCAGAGCAGGCCGAAACCCCCAGCGCGGTGCACGCTTTGGCGCCGGCGTCTGTCACGTGGGAGGGGCCTCCTGCGCTTGGAGCCAGGGGGAAAAAGGAAGAAGCGGA…
TGME49_294860	basal complex component BCC0	B	1620	2739	IF	Sense	100.0 / 99.8	GACGAAGTCGAGCAAAGAAAACGATGAGGGTCAAGAGTCGGAGCGGTCGCCACTGTGCGAAGGTGCTGCGTCTCCCGCCGAGTCTCAGGCGGAGGAACAGCCGTCGGATGCGAATGGTCTTTCTTTGCAGCCGTCAAGTCAGGAAGACGGAGGGTTTTACGCCGCTTCAAGCGAGCTCAGAGAAGACGGAGACGGCTTAGAAACGAGCTCTCCGGAGAAAACGAAAATCGTGTTCGAGCGTGAGAAGCCTCGAGAAGAAGGCCGGGAACCCGCCTCAGTTCCTCCCGCAGAGCAGGCCGAAACCCCCAGCGCGGTGCACGCTTTGGCGCCGGCGTCTGTCACGTGGGAGGGGCCTCCTGCGCTTGGAGCCAGGGGGAAAAAGGAAGAAGCGGAAATCGG…
TGME49_294860	basal complex component BCC0	B	1620	2739	IF	Sense	99.8 / 99.7	GACGAAGTCGAGCAAAGAAAACGATGAGGGTCAAGAGTCGGAGCGGTCGCCACTGTGCGAAGGTGCTGCGTCTCCCGCCGAGTCTCAGGCGGAGGAACAGCCGTCGGATGCGAATGGTCTTTCTTTGCAGCCGTCAAGTCAGGAAGACGGAGGGTTTTACGCCGCTTCAAGCGAGCTCAGAGAAGACGGAGACGGCTTAGAAACGAGCTCTCCGGAGAAAACGAAAATCGTGTTCGAGCGTGAGAAGCCTCGAGAAGAAGGCCGGGAACCCGCCTCAGTTCCTCCCGCAGAGCAGGCCGAAACCCCCAGCGCGGTGCACGCTTTGGCGCCGGCGTCTGTCACGTGGGAGGGGCCTCCTGCGCTTGGAGCCAGGGGGAAAAAGGAAGAAGCGGAAATCGG…
TGME49_294860	basal complex component BCC0	B	1620	2739	IF	Sense	100.0 / 99.7	GACGAAGTCGAGCAAAGAAAACGATGAGGGTCAAGAGTCGGAGCGGTCGCCACTGTGCGAAGGTGCTGCGTCTCCCGCCGAGTCTCAGGCGGAGGAACAGCCGTCGGATGCGAATGGTCTTTCTTTGCAGCCGTCAAGTCAGGAAGACGGAGGGTTTTACGCCGCTTCAAGCGAGCTCAGAGAAGACGGAGACGGCTTAGAAACGAGCTCTCCGGAGAAAACGAAAATCGTGTTCGAGCGTGAGAAGCCTCGAGAAGAAGGCCGGGAACCCGCCTCAGTTCCTCCCGCAGAGCAGGCCGAAACCCCCAGCGCGGTGCACGCTTTGGCGCCGGCGTCTGTCACGTGGGAGGGGCCTCCTGCGCTTGGAGCCAGGGGGAAAAAGGAAGAAGCGGAAATCGG…
TGME49_294860	basal complex component BCC0	B	1620	2739	IF	Sense	100.0 / 99.5	GACGAAGTCGAGCAAAGAAAACGATGAGGGTCAAGAGTCGGAGCGGTCGCCACTGTGCGAAGGTGCTGCGTCTCCCGCCGAGTCTCAGGCGGAGGAACAGCCGTCGGATGCGAATGGTCTTTCTTTGCAGCCGTCAAGTCAGGAAGACGGAGGGTTTTACGCCGCTTCAAGCGAGCTCAGAGAAGACGGAGACGGCTTAGAAACGAGCTCTCCGGAGAAAACGAAAATCGTGTTCGAGCGTGAGAAGCCTCGAGAAGAAGGCCGGGAACCCGCCTCAGTTCCTCCCGCAGAGCAGGCCGAAACCCCCAGCGCGGTGCACGCTTTGGCGCCGGCGTCTGTCACGTGGGAGGGGCCTCCTGCGCTTGGAGCCAGGGGGAAAAAGGAAGAAGCGGAAATCGG…
TGME49_294860	basal complex component BCC0	B	1620	2739	IF	Sense	100.0 / 99.3	GACGAAGTCGAGCAAAGAAAACGATGAGGGTCAAGAGTCGGAGCGGTCGCCACTGTGCGAAGGTGCTGCGTCTCCCGCCGAGTCTCAGGCGGAGGAACAGCCGTCGGATGCGAATGGTCTTTCTTTGCAGCCGTCAAGTCAGGAAGACGGAGGGTTTTACGCCGCTTCAAGCGAGCTCAGAGAAGACGGAGACGGCTTAGAAACGAGCTCTCCGGAGAAAACGAAAATCGTGTTCGAGCGTGAGAAGCCTCGAGAAGAAGGCCGGGAACCCGCCTCAGTTCCTCCCGCAGAGCAGGCCGAAACCCCCAGCGCGGTGCACGCTTTGGCGCCGGCGTCTGTCACGTGGGAGGGGCCTCCTGCGCTTGGAGCCAGGGGGAAAAAGGAAGAAGCGGAAATCGG…
TGME49_294860	basal complex component BCC0	B	1620	2739	IF	Sense	100.0 / 99.4	GACGAAGTCGAGCAAAGAAAACGATGAGGGTCAAGAGTCGGAGCGGTCGCCACTGTGCGAAGGTGCTGCGTCTCCCGCCGAGTCTCAGGCGGAGGAACAGCCGTCGGATGCGAATGGTCTTTCTTTGCAGCCGTCAAGTCAGGAAGACGGAGGGTTTTACGCCGCTTCAAGCGAGCTCAGAGAAGACGGAGACGGCTTAGAAACGAGCTCTCCGGAGAAAACGAAAATCGTGTTCGAGCGTGAGAAGCCTCGAGAAGAAGGCCGGGAACCCGCCTCAGTTCCTCCCGCAGAGCAGGCCGAAACCCCCAGCGCGGTGCACGCTTTGGCGCCGGCGTCTGTCACGTGGGAGGGGCCTCCTGCGCTTGGAGCCAGGGGGAAAAAGGAAGAAGCGGAAATCGG…
TGME49_294860	basal complex component BCC0	B	1707	3174	IF	Sense	100.0 / 99.8	GGCGGAGGAACAGCCGTCGGATGCGAATGGTCTTTCTTTGCAGCCGTCAAGTCAGGAAGACGGAGGGTTTTACGCCGCTTCAAGCGAGCTCAGAGAAGACGGAGACGGCTTAGAAACGAGCTCTCCGGAGAAAACGAAAATCGTGTTCGAGCGTGAGAAGCCTCGAGAAGAAGGCCGGGAACCCGCCTCAGTTCCTCCCGCAGAGCAGGCCGAAACCCCCAGCGCGGTGCACGCTTTGGCGCCGGCGTCTGTCACGTGGGAGGGGCCTCCTGCGCTTGGAGCCAGGGGGAAAAAGGAAGAAGCGGAAATCGGGAGGCTTTTTCTGGAAGAGGCTCACGGGGACACGACGACTGGGGGGGCTCCTGGGGCCTCCAAGTCGAGGAACGAGACGGCTTCCTT…
TGME49_294860	basal complex component BCC0	B	1707	3174	IF	Sense	100.0 / 100.0	GGCGGAGGAACAGCCGTCGGATGCGAATGGTCTTTCTTTGCAGCCGTCAAGTCAGGAAGACGGAGGGTTTTACGCCGCTTCAAGCGAGCTCAGAGAAGACGGAGACGGCTTAGAAACGAGCTCTCCGGAGAAAACGAAAATCGTGTTCGAGCGTGAGAAGCCTCGAGAAGAAGGCCGGGAACCCGCCTCAGTTCCTCCCGCAGAGCAGGCCGAAACCCCCAGCGCGGTGCACGCTTTGGCGCCGGCGTCTGTCACGTGGGAGGGGCCTCCTGCGCTTGGAGCCAGGGGGAAAAAGGAAGAAGCGGAAATCGGGAGGCTTTTTCTGGAAGAGGCTCACGGGGACACGACGACTGGGGGGGCTCCTGGGGCCTCCAAGTCGAGGAACGAGACGGCTTCCTT…
TGME49_306280	mediator complex subunit MED7	B	246	816	IF	Sense	100.0 / 100.0	CGCCTGGAGGTGGGGAGGTCGACCTCCTCCAGAACCGGTGAAAGACTTTTGGACTGCGTTTGGGACGACATACAGCGAAACGTATCACGAACCCACTCTTGATTCGGATACGCTCATGTATGTCGACAGTGAACAGGCAGTGGGCAGTGCCGAGAATGGAGACCGGTTAGACTCCGCGGTGGGAAAGCAACCAGTTGATTTGAAAGACGAATTCAAACGGCTCTACGGCATGTATGTAAAGGAATCCTTCGGGCTTCTAGACGTGCTTGCACGCGGAGGGGGAGAGGGCGGACAGGCGAATAAATGGAGAAAAATTGTGAAACTTCACAAGAATCTGCTGCACATTCTGACCAGGTTACGCACGTTCCAGGCAGAGGAGGAAGTTCTGGAAAGGCTAAG…
TGME49_306280	mediator complex subunit MED7	B	246	816	IF	Sense	100.0 / 100.0	CGCCTGGAGGTGGGGAGGTCGACCTCCTCCAGAACCGGTGAAAGACTTTTGGACTGCGTTTGGGACGACATACAGCGAAACGTATCACGAACCCACTCTTGATTCGGATACGCTCATGTATGTCGACAGTGAACAGGCAGTGGGCAGTGCCGAGAATGGAGACCGGTTAGACTCCGCGGTGGGAAAGCAACCAGTTGATTTGAAAGACGAATTCAAACGGCTCTACGGCATGTATGTAAAGGAATCCTTCGGGCTTCTAGACGTGCTTGCACGCGGAGGGGGAGAGGGCGGACAGGCGAATAAATGGAGAAAAATTGTGAAACTTCACAAGAATCTGCTGCACATTCTGACCAGGTTACGCACGTTCCAGGCAGAGGAGGAAGTTCTGGAAAGGCTAAG…
TGME49_306280	mediator complex subunit MED7	B	291	1115	IF	Sense	100.0 / 100.0	CTTTTGGACTGCGTTTGGGACGACATACAGCGAAACGTATCACGAACCCACTCTTGATTCGGATACGCTCATGTATGTCGACAGTGAACAGGCAGTGGGCAGTGCCGAGAATGGAGACCGGTTAGACTCCGCGGTGGGAAAGCAACCAGTTGATTTGAAAGACGAATTCAAACGGCTCTACGGCATGTATGTAAAGGAATCCTTCGGGCTTCTAGACGTGCTTGCACGCGGAGGGGGAGAGGGCGGACAGGCGAATAAATGGAGAAAAATTGTGAAACTTCACAAGAATCTGCTGCACATTCTGACCAGGTTACGCACGTTCCAGGCAGAGGAGGAAGTTCTGGAAAGGCTAAGTCGGCAGCTGGAGAAACGCGTAGAAGCAACCGAGAGCCTGAAACG…
TGME49_306280	mediator complex subunit MED7	B	291	1115	IF	Sense	99.1 / 100.0	CTTTTGGACTGCGTTTGGGACGACATACAGCGAAACGTATCACGAACCCACTCTTGATTCGGATACGCTCATGTATGTCGACAGTGAACAGGCAGTGGGCAGTGCCGAGAATGGAGACCGGTTAGACTCCGCGGTGGGAAAGCAACCAGTTGATTTGAAAGACGAATTCAAACGGCTCTACGGCATGTATGTAAAGGAATCCTTCGGGCTTCTAGACGTGCTTGCACGCGGAGGGGGAGAGGGCGGACAGGCGAATAAATGGAGAAAAATTGTGAAACTTCACAAGAATCTGCTGCACATTCTGACCAGGTTACGCACGTTCCAGGCAGAGGAGGAAGTTCTGGAAAGGCTAAGTCGGCAGCTGGAGAAACGCGTAGAAGCAACCGAGAGCCTGAAACG…
TGME49_306280	mediator complex subunit MED7	B	519	899	IF	Sense	98.4 / 100.0	CGGAGGGGGAGAGGGCGGACAGGCGAATAAATGGAGAAAAATTGTGAAACTTCACAAGAATCTGCTGCACATTCTGACCAGGTTACGCACGTTCCAGGCAGAGGAGGAAGTTCTGGAAAGGCTAAGTCGGCAGCTGGAGAAACGCGTAGAAGCAACCGAGAGCCTGAAACGAAGCCTTATCGCTTCTGTGTCTCTCCTAGAACAGCAACTTGGGAAAGGCTCTTCCAAATCCAAGGTCGCTGAACCTATCGACGGGAAATCTTAACGTGTAGTATCCACCCACGACTGATCAGGAGTGCGGGCGTAAAAGGCCGCGGAGTTTTGCCTGTCCGCCACCGTATCAAAACTGCTTGTGGGTGTCCCTTTCAATAGTCACCCTAG
TGME49_212220	zinc finger (CCCH type) motif-containing protein	D	525	No Data	IF	Sense	99.1
TGME49_214440	4'-phosphopantetheinyl transferase superfamily protein	D	399	1147	IF	Sense	100.0 / 99.8	CTGGATTCCGCACGCGGAAGAACGATCGCCTTTTATTCACTTCAACGTCTCCCATGACACCGGTCTCGTCGTGCTCTCTGCGTCCCGTCTACTTGTTGGCGTCGACTGCATGCAGGTCACGGTTCGCGGAGCGTCCAGTCGCTCGGTCGCGGATCTACTGCGAGCCATGGATTCCCAGTGCGTAGGCAGAGAGCGACCGTACGTCTTGGGCGAGGACAGCGACGTCAGCGACGAAGAGAAGCTGAGACGCTTCATGAAAATCTGGACGATGAAGGAGGCGTTCGTGAAAGCCTGTGGAACAGGCGTGTACGTCGACCCAGCACGACTCGAGTGCGTTCTGCCCGAATATGATTCTCCGACGGCGTGCACTCCCGCGCCGTCTCTCGCTTGTCCGTATAC…
TGME49_214440	4'-phosphopantetheinyl transferase superfamily protein	D	399	1147	IF	Sense	100.0 / 99.8	CTGGATTCCGCACGCGGAAGAACGATCGCCTTTTATTCACTTCAACGTCTCCCATGACACCGGTCTCGTCGTGCTCTCTGCGTCCCGTCTACTTGTTGGCGTCGACTGCATGCAGGTCACGGTTCGCGGAGCGTCCAGTCGCTCGGTCGCGGATCTACTGCGAGCCATGGATTCCCAGTGCGTAGGCAGAGAGCGACCGTACGTCTTGGGCGAGGACAGCGACGTCAGCGACGAAGAGAAGCTGAGACGCTTCATGAAAATCTGGACGATGAAGGAGGCGTTCGTGAAAGCCTGTGGAACAGGCGTGTACGTCGACCCAGCACGACTCGAGTGCGTTCTGCCCGAATATGATTCTCCGACGGCGTGCACTCCCGCGCCGTCTCTCGCTTGTCCGTATAC…
TGME49_214440	4'-phosphopantetheinyl transferase superfamily protein	D	399	1147	IF	Sense	99.4 / 99.7	CTGGATTCCGCACGCGGAAGAACGATCGCCTTTTATTCACTTCAACGTCTCCCATGACACCGGTCTCGTCGTGCTCTCTGCGTCCCGTCTACTTGTTGGCGTCGACTGCATGCAGGTCACGGTTCGCGGAGCGTCCAGTCGCTCGGTCGCGGATCTACTGCGAGCCATGGATTCCCAGTGCGTAGGCAGAGAGCGACCGTACGTCTTGGGCGAGGACAGCGACGTCAGCGACGAAGAGAAGCTGAGACGCTTCATGAAAATCTGGACGATGAAGGAGGCGTTCGTGAAAGCCTGTGGAACAGGCGTGTACGTCGACCCAGCACGACTCGAGTGCGTTCTGCCCGAATATGATTCTCCGACGGCGTGCACTCCCGCGCCGTCTCTCGCTTGTCCGTATAC…
TGME49_214440	4'-phosphopantetheinyl transferase superfamily protein	D	399	1147	IF	Sense	99.9 / 99.8	CTGGATTCCGCACGCGGAAGAACGATCGCCTTTTATTCACTTCAACGTCTCCCATGACACCGGTCTCGTCGTGCTCTCTGCGTCCCGTCTACTTGTTGGCGTCGACTGCATGCAGGTCACGGTTCGCGGAGCGTCCAGTCGCTCGGTCGCGGATCTACTGCGAGCCATGGATTCCCAGTGCGTAGGCAGAGAGCGACCGTACGTCTTGGGCGAGGACAGCGACGTCAGCGACGAAGAGAAGCTGAGACGCTTCATGAAAATCTGGACGATGAAGGAGGCGTTCGTGAAAGCCTGTGGAACAGGCGTGTACGTCGACCCAGCACGACTCGAGTGCGTTCTGCCCGAATATGATTCTCCGACGGCGTGCACTCCCGCGCCGTCTCTCGCTTGTCCGTATAC…
TGME49_214440	4'-phosphopantetheinyl transferase superfamily protein	D	399	1147	IF	Sense	99.9 / 99.8	CTGGATTCCGCACGCGGAAGAACGATCGCCTTTTATTCACTTCAACGTCTCCCATGACACCGGTCTCGTCGTGCTCTCTGCGTCCCGTCTACTTGTTGGCGTCGACTGCATGCAGGTCACGGTTCGCGGAGCGTCCAGTCGCTCGGTCGCGGATCTACTGCGAGCCATGGATTCCCAGTGCGTAGGCAGAGAGCGACCGTACGTCTTGGGCGAGGACAGCGACGTCAGCGACGAAGAGAAGCTGAGACGCTTCATGAAAATCTGGACGATGAAGGAGGCGTTCGTGAAAGCCTGTGGAACAGGCGTGTACGTCGACCCAGCACGACTCGAGTGCGTTCTGCCCGAATATGATTCTCCGACGGCGTGCACTCCCGCGCCGTCTCTCGCTTGTCCGTATAC…
TGME49_214440	4'-phosphopantetheinyl transferase superfamily protein	D	399	1147	IF	Sense	99.7 / 99.7	CTGGATTCCGCACGCGGAAGAACGATCGCCTTTTATTCACTTCAACGTCTCCCATGACACCGGTCTCGTCGTGCTCTCTGCGTCCCGTCTACTTGTTGGCGTCGACTGCATGCAGGTCACGGTTCGCGGAGCGTCCAGTCGCTCGGTCGCGGATCTACTGCGAGCCATGGATTCCCAGTGCGTAGGCAGAGAGCGACCGTACGTCTTGGGCGAGGACAGCGACGTCAGCGACGAAGAGAAGCTGAGACGCTTCATGAAAATCTGGACGATGAAGGAGGCGTTCGTGAAAGCCTGTGGAACAGGCGTGTACGTCGACCCAGCACGACTCGAGTGCGTTCTGCCCGAATATGATTCTCCGACGGCGTGCACTCCCGCGCCGTCTCTCGCTTGTCCGTATAC…
TGME49_214440	4'-phosphopantetheinyl transferase superfamily protein	D	399	1147	IF	Sense	99.9 / 99.7	CTGGATTCCGCACGCGGAAGAACGATCGCCTTTTATTCACTTCAACGTCTCCCATGACACCGGTCTCGTCGTGCTCTCTGCGTCCCGTCTACTTGTTGGCGTCGACTGCATGCAGGTCACGGTTCGCGGAGCGTCCAGTCGCTCGGTCGCGGATCTACTGCGAGCCATGGATTCCCAGTGCGTAGGCAGAGAGCGACCGTACGTCTTGGGCGAGGACAGCGACGTCAGCGACGAAGAGAAGCTGAGACGCTTCATGAAAATCTGGACGATGAAGGAGGCGTTCGTGAAAGCCTGTGGAACAGGCGTGTACGTCGACCCAGCACGACTCGAGTGCGTTCTGCCCGAATATGATTCTCCGACGGCGTGCACTCCCGCGCCGTCTCTCGCTTGTCCGTATAC…
TGME49_214440	4'-phosphopantetheinyl transferase superfamily protein	D	399	1147	IF	Sense	99.7 / 99.7	CTGGATTCCGCACGCGGAAGAACGATCGCCTTTTATTCACTTCAACGTCTCCCATGACACCGGTCTCGTCGTGCTCTCTGCGTCCCGTCTACTTGTTGGCGTCGACTGCATGCAGGTCACGGTTCGCGGAGCGTCCAGTCGCTCGGTCGCGGATCTACTGCGAGCCATGGATTCCCAGTGCGTAGGCAGAGAGCGACCGTACGTCTTGGGCGAGGACAGCGACGTCAGCGACGAAGAGAAGCTGAGACGCTTCATGAAAATCTGGACGATGAAGGAGGCGTTCGTGAAAGCCTGTGGAACAGGCGTGTACGTCGACCCAGCACGACTCGAGTGCGTTCTGCCCGAATATGATTCTCCGACGGCGTGCACTCCCGCGCCGTCTCTCGCTTGTCCGTATAC…
TGME49_214440	4'-phosphopantetheinyl transferase superfamily protein	D	399	1147	IF	Sense	100.0 / 99.8	CTGGATTCCGCACGCGGAAGAACGATCGCCTTTTATTCACTTCAACGTCTCCCATGACACCGGTCTCGTCGTGCTCTCTGCGTCCCGTCTACTTGTTGGCGTCGACTGCATGCAGGTCACGGTTCGCGGAGCGTCCAGTCGCTCGGTCGCGGATCTACTGCGAGCCATGGATTCCCAGTGCGTAGGCAGAGAGCGACCGTACGTCTTGGGCGAGGACAGCGACGTCAGCGACGAAGAGAAGCTGAGACGCTTCATGAAAATCTGGACGATGAAGGAGGCGTTCGTGAAAGCCTGTGGAACAGGCGTGTACGTCGACCCAGCACGACTCGAGTGCGTTCTGCCCGAATATGATTCTCCGACGGCGTGCACTCCCGCGCCGTCTCTCGCTTGTCCGTATAC…
TGME49_214440	4'-phosphopantetheinyl transferase superfamily protein	D	399	1147	IF	Sense	99.8 / 99.7	CTGGATTCCGCACGCGGAAGAACGATCGCCTTTTATTCACTTCAACGTCTCCCATGACACCGGTCTCGTCGTGCTCTCTGCGTCCCGTCTACTTGTTGGCGTCGACTGCATGCAGGTCACGGTTCGCGGAGCGTCCAGTCGCTCGGTCGCGGATCTACTGCGAGCCATGGATTCCCAGTGCGTAGGCAGAGAGCGACCGTACGTCTTGGGCGAGGACAGCGACGTCAGCGACGAAGAGAAGCTGAGACGCTTCATGAAAATCTGGACGATGAAGGAGGCGTTCGTGAAAGCCTGTGGAACAGGCGTGTACGTCGACCCAGCACGACTCGAGTGCGTTCTGCCCGAATATGATTCTCCGACGGCGTGCACTCCCGCGCCGTCTCTCGCTTGTCCGTATAC…
TGME49_215220	dense granule protein GRA22	D	1047	1747	IF	Sense	99.4 / 99.1	GGGAGCAGAAGCACGGGAGACGGAACAGAAAGTGAAGGACTTCGTATACAGTGAAGGTGTTGATATGGAGTCATACGTGTCGGGCAGCCAAGGTTCCTACATGCAGAAGGCTTTGAAGAAGTTTTATGATCCACAGTCTCTTCTTGAACCAAGTGGACTGAAGGCTTATTTCGAGTTCCACATTGGCATCATTGAAGATACCAGTAAATGGCTTTCGCATAGGTCAAGGTATTACAGGAGTTCTATTGAGCCGACAGTGTTAAGTGGTCTTGCTTTAGCCAGAGTGTTCGCGGCGTCCCTCGAGGTCGTGTTGGCAGAGGCGCTAACCGAGATAGAAAACCTAGAACGACTGCGGTACCAGAAAGCTGACCGAGAAGCCTTCGAGCGTGCTCGAAAGAA…
TGME49_221280	hypothetical protein	D	2226	3261	IF	Sense	98.7 / 98.9	CGCGAAGGCCCCAGGGAGACAGGGTTTCGAGTGGGGAGGACGGCGAGTAGACAGGGCCTCCTTTTCCTCTTGCGCCTCTCCAGAAGAGCTCTGTGCCGACTGGGGGCCCTGGGCCGGTGGGGAAGACCAGGGAAGGGATCGAACGACGCGTCATCGTTCAAGAGAGATCTCTCCCAAGAAAGGCATCCATTCGTCTCCAGGAGAGAGAGAAGAACGGTTTTCTTCTCCTGCAGTCTCCTCGTCAGTGCTTCCGAGCTTTCAAGAGATGCAAGACCGCAGGCACATGGACACGGAAAGTCTCCAAACGCGGTTTTTTCCAAACAAAGATCTTCTGGACGGGGCCCGCGGCGCGGCTCTCTCGCCTGTTCGACACTCGCGACGCTTCTCAGTCCACGGGTG…
TGME49_221280	hypothetical protein	D	2226	3261	IF	Sense	97.0 / 98.5	CGCGAAGGCCCCAGGGAGACAGGGTTTCGAGTGGGGAGGACGGCGAGTAGACAGGGCCTCCTTTTCCTCTTGCGCCTCTCCAGAAGAGCTCTGTGCCGACTGGGGGCCCTGGGCCGGTGGGGAAGACCAGGGAAGGGATCGAACGACGCGTCATCGTTCAAGAGAGATCTCTCCCAAGAAAGGCATCCATTCGTCTCCAGGAGAGAGAGAAGAACGGTTTTCTTCTCCTGCAGTCTCCTCGTCAGTGCTTCCGAGCTTTCAAGAGATGCAAGACCGCAGGCACATGGACACGGAAAGTCTCCAAACGCGGTTTTTTCCAAACAAAGATCTTCTGGACGGGGCCCGCGGCGCGGCTCTCTCGCCTGTTCGACACTCGCGACGCTTCTCAGTCCACGGGTG…
TGME49_223150	START domain-containing protein	D	441	1188	IF	Sense	99.4 / 99.7	GACACACCTGTGCTCGTTGGCAGAAGAGAGAGGCGGATGCGAGTCAGAGCAGACCGGCGACAGCGGAGAAAAGCAGGGTATCTCCACAGAAGAAAGCTCTACGAGGGGGTGTGGAACACCTGGGCACGGAGACGGTCGCGTGGAGGGACACGACGAGGGAAACAAATTCAAGCAAATGGGTGAAAAGGCGGTTTCAGCGGTCAAGAACCTCGTCGACAGTGCCCTGGGATCGGATCCGTCAACAGCAGGCTGGTCGCTGAGTAGTGGAAAAGGTGGCAGCCGCATTTTCCAAAGAGAGGATGAAACAGATCGAAATTTGCCTGTTGTGGGGATTGGAGTCATCCTGTTGAAAAATATGGATATATCGCTGGAGACGGTTGTCAACTATCTTGCAGAGCC…
TGME49_223150	START domain-containing protein	D	441	1188	IF	Sense	99.6 / 99.2	GACACACCTGTGCTCGTTGGCAGAAGAGAGAGGCGGATGCGAGTCAGAGCAGACCGGCGACAGCGGAGAAAAGCAGGGTATCTCCACAGAAGAAAGCTCTACGAGGGGGTGTGGAACACCTGGGCACGGAGACGGTCGCGTGGAGGGACACGACGAGGGAAACAAATTCAAGCAAATGGGTGAAAAGGCGGTTTCAGCGGTCAAGAACCTCGTCGACAGTGCCCTGGGATCGGATCCGTCAACAGCAGGCTGGTCGCTGAGTAGTGGAAAAGGTGGCAGCCGCATTTTCCAAAGAGAGGATGAAACAGATCGAAATTTGCCTGTTGTGGGGATTGGAGTCATCCTGTTGAAAAATATGGATATATCGCTGGAGACGGTTGTCAACTATCTTGCAGAGCC…
TGME49_225690	apical cap protein AC7	D	495	2732	IF	Sense	99.5 / 99.5	CTTTGTTTCCGCCGCGAATGGTCACCTCGTGACGCAGAGTCAGGGTCAGGCGAAAGTCGAGAATCCGACGAACCACATTCAGCCTACCCTTGCCCACAACGGCGATGCAGGGAACCCTGCGAGTCGGGGGACGGGAGCTGAACGGCCTGAAACGAAGAAGGGGAAGCGATCGCAAGGCAAGAAGGCGGGGGAGGGAGCTTCTCGCGGAAAAGGCACTCCGCAAAATACGGCGTCGAAGACCAAGGGAAACGAACAGCAGCCGCAAGGCGCCAGCGGTAAGCAGGACGCGAGCAAACAGAAACGCACGACGTTAAAGAGAAACCCCGCTGGTAAGCCGGAGCTTGCCGGTGTATCAGCCAAATCACTCCCAGTGGGTGACGCATCGATGGGCGCTGAAGC…
TGME49_232815	Erv1 / Alr family protein	D	78	896	IF	Sense	99.4 / 99.5	CCTCGAGGACGCGAGGAAGCAGCCTTCCCGCAGTAATGCATCGACAGGTTCTGTTTCCTCTTCTACCACCAGTTTCGGAGGGCAAAATGCGAACACTTCACCAGACTTCATTGGTATGCCAACTTTCGGCGTGGAGGGCGAAGGGGTCGACAGCTCAAATGGGACGCGGTCTGTCGCAGTCAGAGTGACTCTGCCAGCAGTCTCTGGAGGCGGCGCCCATGTTTCCGGTGTCACTACCGCTCCAGCAGGTGTAACTCCGCAGGGGGCTCAGATTTCGATCCCGTCTGTGGAGTCCGGGATCGGGCCGGAGAGTGACGCACAGAGGCCGTCGATGCATCCTCCGATTCACTTCTGCGCAGAAACAAACGATCCACAAGATCCGTGCAACGCGCAGTGGTT…
TGME49_232815	Erv1 / Alr family protein	D	78	896	IF	Sense	99.4 / 99.7	CCTCGAGGACGCGAGGAAGCAGCCTTCCCGCAGTAATGCATCGACAGGTTCTGTTTCCTCTTCTACCACCAGTTTCGGAGGGCAAAATGCGAACACTTCACCAGACTTCATTGGTATGCCAACTTTCGGCGTGGAGGGCGAAGGGGTCGACAGCTCAAATGGGACGCGGTCTGTCGCAGTCAGAGTGACTCTGCCAGCAGTCTCTGGAGGCGGCGCCCATGTTTCCGGTGTCACTACCGCTCCAGCAGGTGTAACTCCGCAGGGGGCTCAGATTTCGATCCCGTCTGTGGAGTCCGGGATCGGGCCGGAGAGTGACGCACAGAGGCCGTCGATGCATCCTCCGATTCACTTCTGCGCAGAAACAAACGATCCACAAGATCCGTGCAACGCGCAGTGGTT…
TGME49_232815	Erv1 / Alr family protein	D	78	896	IF	Sense	98.9 / 99.7	CCTCGAGGACGCGAGGAAGCAGCCTTCCCGCAGTAATGCATCGACAGGTTCTGTTTCCTCTTCTACCACCAGTTTCGGAGGGCAAAATGCGAACACTTCACCAGACTTCATTGGTATGCCAACTTTCGGCGTGGAGGGCGAAGGGGTCGACAGCTCAAATGGGACGCGGTCTGTCGCAGTCAGAGTGACTCTGCCAGCAGTCTCTGGAGGCGGCGCCCATGTTTCCGGTGTCACTACCGCTCCAGCAGGTGTAACTCCGCAGGGGGCTCAGATTTCGATCCCGTCTGTGGAGTCCGGGATCGGGCCGGAGAGTGACGCACAGAGGCCGTCGATGCATCCTCCGATTCACTTCTGCGCAGAAACAAACGATCCACAAGATCCGTGCAACGCGCAGTGGTT…
TGME49_233380	hypothetical protein	D	1200	2304	IF	Sense	99.7 / 99.3	CCAGGTCACCAGGAGCGTTTCGTGTGGCCCCCGTGACGAGCAGGGCAGACTTGGACAGTATGACGATGGGGCACAGGTGAAAATCAATCAGATTTCGCGCTTCATTGTAGCTCAAGGAAACAGGATTGTTCCTTGTGATTACGGAAGAGATGTCACGCGGCATTGTGTCCTGTATGAGAGGGAAGCATACGAATCGGGCCGCACCGTAAGGCCAACCAAAGCCTCATTTTCTGAGGTTTGTATTAGTCCATCCTCTTTAACCCGCTCCACGACAGCAACTTCTTTGACGGGAACTCCGCCTGAGAAAGTCGACACCTCGTGGATGACCTCCTCTTCGACATGGTCAGAGACTGATTCTGAACACGGCAGGGGCATACCCGGATGCAGCCGCGAAGTCCC…
TGME49_272290	pyruvate dehydrogenase complex subunit PD-HE1Beta	D	963	1287	IF	Sense	100.0 / 100.0	CTTGCTTCCCTACACCCTCCCTCTCGACAAGGCAGAGGTCGCTAGGCAGGGGACGGACATCACGGTGCTCGCGTACGGGAAGCTCCGTCATGTCGCTCTCGACGCGGCGCAACATCTCGAGCAACTCGGCTTATCTGCGGAGGTTGTCGACCTCATTTCGCTCAAGCCTCTAGACATGGAAAGCATTCAGACCAGCATCAAGAAAACCGGTCGATGCATCATTCTTGATGAAAGCAGCCGCACCGGAGGCATCGGTGGTGAAATCTTCACTCAGGTGATGGAGAATTGCGCCGATGACCTTCTGGAGGTTCCTGTGCGTCTGGCA
TGME49_311720	chaperonin protein BiP	D	822	1576	IF	Sense	99.6 / 99.7	CATCAAGTTGGTGAAGAAAAAGTACGACAAGGATCTGCGCACCGACAAACGCGGTTTGCAGAAGTTGCGTCGTGAAGTCGAGCGGGCGAAGCGTGCTCTTTCTTCTCAGCACCAGGCGAAGGTGGAAGTTGAGAACCTCATGGAAGGTGTCGACTTCTCCGAGACCCTGACTCGCGCCAAGTTCGAGGAACTGAACTCGGACCTGTTCCAGAAGACCCTGAAGCCCGTGAAGCAGGTCCTCGAGGACGCCGACCTACAGAAGAGCCAGGTCGACGAGATCGTCCTTGTCGGTGGTTCCACTCGTATCCCTAAGATCCAGCAACTCATCAAGGACTTCTTCAACGGAAAGGAGCCGAACCGCGGCATCAACCCGGACGAGGCCGTCGCGTATGGTGCCGC…
TGME49_311720	chaperonin protein BiP	D	822	1576	IF	Sense	99.4 / 99.8	CATCAAGTTGGTGAAGAAAAAGTACGACAAGGATCTGCGCACCGACAAACGCGGTTTGCAGAAGTTGCGTCGTGAAGTCGAGCGGGCGAAGCGTGCTCTTTCTTCTCAGCACCAGGCGAAGGTGGAAGTTGAGAACCTCATGGAAGGTGTCGACTTCTCCGAGACCCTGACTCGCGCCAAGTTCGAGGAACTGAACTCGGACCTGTTCCAGAAGACCCTGAAGCCCGTGAAGCAGGTCCTCGAGGACGCCGACCTACAGAAGAGCCAGGTCGACGAGATCGTCCTTGTCGGTGGTTCCACTCGTATCCCTAAGATCCAGCAACTCATCAAGGACTTCTTCAACGGAAAGGAGCCGAACCGCGGCATCAACCCGGACGAGGCCGTCGCGTATGGTGCCGC…
TGME49_311720	chaperonin protein BiP	D	822	1576	IF	Sense	99.6 / 99.3	CATCAAGTTGGTGAAGAAAAAGTACGACAAGGATCTGCGCACCGACAAACGCGGTTTGCAGAAGTTGCGTCGTGAAGTCGAGCGGGCGAAGCGTGCTCTTTCTTCTCAGCACCAGGCGAAGGTGGAAGTTGAGAACCTCATGGAAGGTGTCGACTTCTCCGAGACCCTGACTCGCGCCAAGTTCGAGGAACTGAACTCGGACCTGTTCCAGAAGACCCTGAAGCCCGTGAAGCAGGTCCTCGAGGACGCCGACCTACAGAAGAGCCAGGTCGACGAGATCGTCCTTGTCGGTGGTTCCACTCGTATCCCTAAGATCCAGCAACTCATCAAGGACTTCTTCAACGGAAAGGAGCCGAACCGCGGCATCAACCCGGACGAGGCCGTCGCGTATGGTGCCGC…
TGME49_311720	chaperonin protein BiP	D	822	1576	IF	Sense	99.7 / 98.8	CATCAAGTTGGTGAAGAAAAAGTACGACAAGGATCTGCGCACCGACAAACGCGGTTTGCAGAAGTTGCGTCGTGAAGTCGAGCGGGCGAAGCGTGCTCTTTCTTCTCAGCACCAGGCGAAGGTGGAAGTTGAGAACCTCATGGAAGGTGTCGACTTCTCCGAGACCCTGACTCGCGCCAAGTTCGAGGAACTGAACTCGGACCTGTTCCAGAAGACCCTGAAGCCCGTGAAGCAGGTCCTCGAGGACGCCGACCTACAGAAGAGCCAGGTCGACGAGATCGTCCTTGTCGGTGGTTCCACTCGTATCCCTAAGATCCAGCAACTCATCAAGGACTTCTTCAACGGAAAGGAGCCGAACCGCGGCATCAACCCGGACGAGGCCGTCGCGTATGGTGCCGC…
TGME49_312630	glideosome-associated connector GAC	D	4374	5748	IF	Sense	99.1 / 99.4	GAACTCTTCGTCGGCTCGTCAGCTCGCGCACATGCACATGATTGAAAAGATGCTTCTGAGCAAGGCGTACAACGACGCGCTCATCCAGGAGCAAGCTCTGAAGAAACTGACGATGAGCTTGAAAGCCGAGGACGACAAGAAGCGCTTCTCAGACGAAGAGCGTGCAGGCCTGTACGCAGCGATGGCTTGCGTTTTGTTGGCTGCTGGGGGAGCGGGGTTGACCGGGGAGATGGAGAAGTTCAACGGCTTCGAGGTCGTTCTGCAAGCGATTGAGGAGTTTGGCGAGAATCCAACTGTGATCAAGGAAGTGAATCGCGCGCTCCAGGGTCTGTCGATGGCCGACGTCAACATGACCGCGCGGACTGTGAAAGAGGCTGTGCCGAAGCTCTGCACCGAAGC…
TGME49_211350	CBS domain-containing protein	N/A	1708	1249	??	AntiSense	100.0 / 99.5	GTCCCTCACCTTCCTCCGTATCTCCACGAGGCAGTTCGCGCGTTGGCTCGTCCTCCAAAAAATGGCTCTCGACTGCTCCTCCTTCCTCGAGCCTCTTCGCCGTCCACCGGGAGTGCCGAGATGAGGCTTCACCAAGGCTGCCCCGCTCAGGGTCTCCACATTCTGAGCTCTTCTCGAAGCTCGACAGCCCCACAGGAGAACCCCCCGAAAGGAGGTCTGTCTCGGCCTCCCCGGGCCTCTTGGCCTGCAAAGTGCTGGCACAAGTGGCTGGGAAGCTGGCTTCCTTGCTCGGTCTCCGACTGGCTTCATTCCTGTCAACTCGCTTGTCCTCGACGTCGCCATCAGTCCCCTCTCCCGCCTCCTTTTCGCATGCGTTCGTCAGCGGCGCATTGCTGCTGG…
TGME49_239910	cyclin-dependent kinase	N/A	-923	-295	OOF2	Sense	99.8 / 99.8	CGAACTCCCTGCTCTGAGGAAACAGGGGAACACATCCGTGAGGGTCCGTACAAGGGCTGCGTTTGCTTACCTTCCTGAGAAACCGACAGAGCACCAGCGGAAACCCCGGCGTGCACAGACGTTTACATGCGGCAAGTATTCGAACTATCCGGCATCTGCAACTTCTGCTCGTGAGATGCAGGAACCACGCGGGCGGCTTGTAAGGCACGCCGATGCGTGCTCAAATGTGAACGCGGGGTTTTCGCGTGGGGAAATCTCAGCGTCCATCCCGTTGCCGCGACAGCACGACGCAAATGGAACGACGATTAAGGACACGTTCTGTACCACCGGAAACACATCCACTGCATCTTCCATGGAGAGATTCACTGGAAATCCCAAAGGCTGCCTAAGGCAGCTCTG…
TGME49_309930	dense granule protein GRA56	N/A	1285	705	??	AntiSense	100.0 / 99.8	CCGAGATGTTGACGAGGCCTTGATAGCCTATGCCATCGCCTTCCTCATGCTTGTTAGGCACGACTAACGGCGCGGTGTCCTGGCTCCACTTTGCGAATTCTTTCCTCTCAGCAAGCCCATTGACCTCAGCAGTTGAAGCAGAGACGAAGGGTTCCTCTGCATCCGCAGGTAGCGGCGTCGCTCTTGGTGAAGGAACCACGTCATCATTGTAGCGCTGCAGGAAGTGGTCAGGTGGCCTTGTGTGGGCTGCGTTAGCTGTTTCCGTGTCTGCCTCCGCGTCGACTCCAAACGGCTCATCAGCCTCCTGGTCGACATTCATGCCACCTTCGTTTGGTGGGTCTTCGTTCTCCCGTAGGTTCAAAGCATCTTCGGCTGCATCGACATCGTAAGATAGACTAT…
TGME49_309930	dense granule protein GRA56	N/A	1285	705	??	AntiSense	100.0 / 100.0	CCGAGATGTTGACGAGGCCTTGATAGCCTATGCCATCGCCTTCCTCATGCTTGTTAGGCACGACTAACGGCGCGGTGTCCTGGCTCCACTTTGCGAATTCTTTCCTCTCAGCAAGCCCATTGACCTCAGCAGTTGAAGCAGAGACGAAGGGTTCCTCTGCATCCGCAGGTAGCGGCGTCGCTCTTGGTGAAGGAACCACGTCATCATTGTAGCGCTGCAGGAAGTGGTCAGGTGGCCTTGTGTGGGCTGCGTTAGCTGTTTCCGTGTCTGCCTCCGCGTCGACTCCAAACGGCTCATCAGCCTCCTGGTCGACATTCATGCCACCTTCGTTTGGTGGGTCTTCGTTCTCCCGTAGGTTCAAAGCATCTTCGGCTGCATCGACATCGTAAGATAGACTAT…
TGME49_309930	dense granule protein GRA56	N/A	1285	705	??	AntiSense	100.0 / 99.8	CCGAGATGTTGACGAGGCCTTGATAGCCTATGCCATCGCCTTCCTCATGCTTGTTAGGCACGACTAACGGCGCGGTGTCCTGGCTCCACTTTGCGAATTCTTTCCTCTCAGCAAGCCCATTGACCTCAGCAGTTGAAGCAGAGACGAAGGGTTCCTCTGCATCCGCAGGTAGCGGCGTCGCTCTTGGTGAAGGAACCACGTCATCATTGTAGCGCTGCAGGAAGTGGTCAGGTGGCCTTGTGTGGGCTGCGTTAGCTGTTTCCGTGTCTGCCTCCGCGTCGACTCCAAACGGCTCATCAGCCTCCTGGTCGACATTCATGCCACCTTCGTTTGGTGGGTCTTCGTTCTCCCGTAGGTTCAAAGCATCTTCGGCTGCATCGACATCGTAAGATAGACTAT…
TGME49_319370	hypothetical protein	N/A	7180	7081	??	AntiSense	97.0 / 63.0	CCTGCCCATTCTCTCCAGTCCACGAAACAGCCGCGTCCAGCTTTCGGACCATCGCGCCCCCCGCAGCTGACGCCGGCGCAGGGCAAGAGTCTCGTTCGTG
TGME49_320110	proliferating cell nuclear antigen PCNA2	N/A	1035	1283	??	AntiSense	94.7 / 64.0

## Sheet: Hits
Gene ID	Annotation	Y2H Confidence
TGGT1_247510	fructose-1,6-bisphosphatase 2	A
TGGT1_280370	hypothetical protein	A
TGGT1_294860	basal complex component BCC0	B
TGGT1_306280	mediator complex subunit MED7	B
TGGT1_212220	zinc finger (CCCH type) motif-containing protein	D
TGGT1_214440	4'-phosphopantetheinyl transferase superfamily protein	D
TGGT1_215220	dense granule protein GRA22	D
TGGT1_221280	hypothetical protein	D
TGGT1_223150	START domain-containing protein	D
TGGT1_225690	apical cap protein AC7	D
TGGT1_232815	Erv1 / Alr family protein	D
TGGT1_233380	hypothetical protein	D
TGGT1_272290	pyruvate dehydrogenase complex subunit PD-HE1Beta	D
TGGT1_311720	chaperonin protein BiP	D
TGGT1_312630	glideosome-associated connector GAC	D
