# Supplementary material for: BCC0 collaborates with IMC32 and IMC43 to form the Toxoplasma gondii essential daughter bud assembly complex
Source: PLoS Pathog. 2024 Jul 18;20(7):e1012411. doi: 10.1371/journal.ppat.1012411 (PMC11288415; doi:10.1371/journal.ppat.1012411)
Supplement: S3 Table — (XLSX) [file ppat.1012411.s009.xlsx]

## Sheet: Primers
Purpose	Name	Description	Sequence 5'-3'
IMC32 (TGGT1_232150) epitope tagging	P1	IMC32 sense gRNA - tagging	AAGTTATGCTGTGGCGGAGGAAGTTG
	P2	IMC32 antisense gRNA - tagging	AAAACAACTTCCTCCGCCACAGCATA
	P3	IMC32 fwd homology - tagging	GCTGAAGACTCGCCTGATAAAGCTCACGAAGGCAAACACGGGAAGTGGAGGACGGGAATT
	P4	IMC32 rev homology - tagging	AGTCCACTGCTGCTCCTCGAGCAGTCTGGGAGATTTGGCGACGGCCAGTGAATTGTAATA
BCC0 (TGGT1_294860) epitope tagging	P5	BCC0 sense gRNA - tagging	AAGTTGCAGTGCTAGCGGGGAGACGG
	P6	BCC0 antisense gRNA - tagging	AAAACCGTCTCCCCGCTAGCACTGCA
	P7	BCC0 fwd homology - tagging	GGGGGGCGCAGGGAAGCTGGGGAGACAAGTGACGTTTTACGGAAGTGGAGGACGGGAATT
	P8	BCC0 rev homology - tagging	CGCCGATACAAATGACGGACCCGAGACAGACGCGAGAAAACGACGGCCAGTGAATTGTAATA
	P9	BCC0 fwd homology - truncation, residue 1519	AGGCAGCGATTTCTCGCAGGGCAACGCGCCTTTGTCGCATGGAAGTGGAGGACGGGAATT
	P10	BCC0 fwd homology - truncation, residue 899	CTCTCCGTCTCTTTCCAACGGGGGAAACGGATCCAGCGCCGGAAGTGGAGGACGGGAATT
IMC43 (TGGT1_238895) epitope tagging	P11	IMC43 sense gRNA - tagging	AAGTTGGTGAACACTCCTTCCGCTGG
	P12	IMC43 antisense gRNA - tagging	AAAACCAGCGGAAGGAGTGTTCACCA
	P13	IMC43 fwd homology - tagging	TGCTCATCCGGTTGTTGCGGTTGGGAACCACGTGCCTATGGGAAGTGGAGGACGGGAATT
	P14	IMC43 rev homology - tagging	CGTGTATCGATTCAGACGGTTCAGTCATCTACGTTGTCCGACGGCCAGTGAATTGTAATA
BCC0 Knockout	P15	BCC0 sense gRNA - KO	AAGTTattagtactggggcgaaaccG
	P16	BCC0 antisense gRNA - KO	AAAACggtttcgccccagtactaatA
	P17	BCC0 fwd homology - KO	CTAGACAAGGAGAAAATGAGGGAGGCTACAGTGCGGTCACCACTCCATGGAACCTGACTG
	P18	BCC0 rev homology - KO	TACTAATCAAGAGAGACCTGTTGTGTTGGTGAGTGGACCCctgcaaGtgcatagaaggaa
BCC0 Knockout PCR Verification	P19	BCC0 fwd intron KO PCR verification	ccggccatctcgaccact
	P20	BCC0 rev intron KO PCR verification	gacaggtgtttcaacggctc
	P21	BCC0 fwd 5'UTR KO PCR verification	GTTTCCGGGGATTTACTTTCC
	P22	NcGra7p rev KO PCR verification	CTCAGGAATCGGTGGGAGC
BCC0 promoter replacement (BCC0cKD)	P23	BCC0 sense gRNA - cKD	AAGTTGCAGAGCCACGGCTGGTCCGG
	P24	BCC0 antisense gRNA - cKD	AAAACCGGACCAGCCGTGGCTCTGCA
	P25	BCC0 fwd homology - cKD	GTCTCAGAAGGCGTTGTCTCCGTCCATACTGTCAGGGGTcatatgcgtgactttcccgca
	P26	BCC0 rev homology - cKD	GGAGTCGGCAGCATGTCTCAATTAAGTCGCTGCGGCCCATagatctggttgaagacagac
Gibson Assembly of BCC0WTc	P27	BCC0WTc fwd promoter gibson	gcatatgcatCGTTCCGCTGCGGTGGCG
	P28	BCC0WTc rev promoter gibson	tgcggcccatTGACCGCACTGTAGCCTCCC
	P29	BCC0WTc fwd coding gibson	agtgcggtcaATGGGCCGCAGCGACTTA
	P30	BCC0WTc rev coding gibson	aagggtacatGTAAAACGTCACTTGTCTCCCC
	P31	BCC0WTc fwd tag gibson	gacgttttacATGTACCCTTATGATGTGCC
	P32	BCC0WTc rev tag gibson	cgtcgtagtcTTAAGCGTAGTCCGGGAC
	P33	BCC0WTc fwd vector gibson	ctacgcttaaGACTACGACGAAAGTGATG
	P34	BCC0WTc rev vector gibson	cagcggaacgATGCATATGCGATGTCGAAC
BCC0 deletion construct (BCC0Δ2-169)	P35	BCC0Δ2-169 fwd Q5mut	ACGACAGCCTCGTCATCT
	P36	BCC0Δ2-169 rev Q5mut	CATTGACCGCACTGTAGC
BCC0 deletion construct (BCC0Δ170-375)	P37	BCC0Δ170-375 fwd Q5mut	GCTGGCGCAGATGTCCCT
	P38	BCC0Δ170-375 rev Q5mut	GAAAATGCTATCGGACGCCG
BCC0 deletion construct (BCC0Δ376-569)	P39	BCC0Δ376-569 fwd Q5mut	GCGGAGGAACAGCCGTCG
	P40	BCC0Δ376-569 rev Q5mut	GGGTTCCACCTCGAAGACTTC
BCC0 deletion construct (BCC0Δ570-700)	P41	BCC0Δ570-700 fwd Q5mut	TCCTTGCCTGCGTCG
	P42	BCC0Δ570-700 rev Q5mut	CTGAGACTCGGCGGG
BCC0 deletion construct (BCC0Δ701-877)	P43	BCC0Δ701-877 fwd Q5mut	AACGCGCCTGCCCCC
	P44	BCC0Δ701-877 rev Q5mut	AGCCGTCTCGTTCCTCGAC
BCC0 deletion construct (BCC0Δ900-1200)	P45	BCC0Δ900-1200 fwd Q5mut	CTTGGGTCTGTTCTTCCCG
	P46	BCC0Δ900-1200 rev Q5mut	GGCGCTGGATCCGTTTCC
BCC0 deletion construct (BCC0Δ1201-1519)	P47	BCC0Δ1201-1519 fwd Q5mut	GCAGTGCGTTCCTGGCCTC
	P48	BCC0Δ1201-1519 rev Q5mut	AGTCCCTCCGGCAGAGCC
BCC0 deletion construct (BCC0Δ1520-1817)	P49	BCC0Δ1520-1817 fwd Q5mut	CCCAAGACGCAGACCCAC
	P50	BCC0Δ1520-1817 rev Q5mut	ATGCGACAAAGGCGCGTT
BCC0 deletion construct (BCC0Δ1818-2027)	P51	BCC0Δ1818-2027 fwd Q5mut	TCCCCCAACCGACGGCCG
	P52	BCC0Δ1818-2027 rev Q5mut	GGCGATGACTGAGAGGTTGGCG
BCC0 deletion construct (BCC0Δ2028-2237)	P53	BCC0Δ2028-2237 fwd Q5mut	GCGAACGCACCCGCTCCTCGAC
	P54	BCC0Δ2028-2237 rev Q5mut	CAACCGCCGCGGCGCGGC
BCC0 deletion construct (BCC0Δ2238-2457)	P55	BCC0Δ2238-2457 fwd Q5mut	ATGTACCCTTATGATGTGCCC
	P56	BCC0Δ2238-2457 rev Q5mut	CGGGACTAACGGCAACCC
BCC0 deletion construct (BCC0170-899)	P57	BCC0170-899 fwd Q5mut	ATGTACCCTTATGATGTGCCC
	P58	BCC0170-899 rev Q5mut	GGCGCTGGATCCGTTTC
BCC0 deletion construct (BCC0376-899)	P59	BCC0376-899 fwd Q5mut	GCTGGCGCAGATGTC
	P60	BCC0376-899rev Q5mut	CATTGACCGCACTGTAG
BCC0 deletion construct (BCC0570-899)	P61	BCC0570-899 fwd Q5mut	GCGGAGGAACAGCCG
	P62	BCC0570-899 rev Q5mut	CATTGACCGCACTGTAGC
BCC0 deletion construct (BCC0701-899)	P63	BCC0701-899 fwd Q5mut	TCCTTGCCTGCGTCG
	P64	BCC0701-899 rev Q5mut	CATTGACCGCACTGTAGC
BCC03-569 pB27 Y2H construct	P65	BCC03-569 pB27 vector fwd gibson	cgagtctcagTAAGGGCCACTGGGGCCC
	P66	BCC03-569 pB27 vector rev gibson	agtcgctgcgTCCGGCCCCGAATTCCAG
	P67	BCC03-569 pB27 insert fwd gibson	cggggccggaCGCAGCGACTTAATTGAGACATG
	P68	BCC03-569 pB27 insert rev gibson	gtggcccttaCTGAGACTCGGCGGGAGAC
BCC03-569 pP6 Y2H construct	P69	BCC03-569 pP6 vector fwd gibson	cccgccgagtctcagTAAGGGCCACTGGGGCCCCTC
	P70	BCC03-569 pP6 vector rev gibson	aattaagtcgctgcgGGCTAGTTCTAGGATCTCTTTTTTTGGGTTTGGTGG
	P71	BCC03-569 pP6 insert fwd gibson	atcctagaactagccCGCAGCGACTTAATTGAGACATGCTGC
	P72	BCC03-569 pP6 insert rev gibson	ccccagtggcccttaCTGAGACTCGGCGGGAGACGC
BCC0570-899 pB27 Y2H construct	P73	BCC0570-899 pB27 vector fwd gibson	atccagcgccTAAGGGCCACTGGGGCCC
	P74	BCC0570-899 pB27 vector rev gibson	gttcctccgcTCCGGCCCCGAATTCCAG
	P75	BCC0570-899 pB27 insert fwd gibson	cggggccggaGCGGAGGAACAGCCGTCG
	P76	BCC0570-899 pB27 insert rev gibson	gtggcccttaGGCGCTGGATCCGTTTCC
BCC0900-1817 pB27 Y2H construct	P77	BCC0900-1817 pB27 vector fwd gibson	agtcatcgccTAAGGGCCACTGGGGCCC
	P78	BCC0900-1817 pB27 vector rev gibson	gatccgtcacTCCGGCCCCGAATTCCAG
	P79	BCC0900-1817 pB27 insert fwd gibson	cggggccggaGTGACGGATCAGGAATACTG
	P80	BCC0900-1817 pB27 insert rev gibson	gtggcccttaGGCGATGACTGAGAGGTTG
BCC01818-2457 pB27 Y2H construct	P81	BCC01818-2457 pB27 vector fwd gibson	gacgttttacTAAGGGCCACTGGGGCCC
	P82	BCC01818-2457 pB27 vector rev gibson	gcgtcttgggTCCGGCCCCGAATTCCAG
	P83	BCC01818-2457 pB27 insert fwd gibson	cggggccggaCCCAAGACGCAGACCCAC
	P84	BCC01818-2457 pB27 insert rev gibson	gtggcccttaGTAAAACGTCACTTGTCTCCCC
IMC322-487 pP6 Y2H construct (used as template for construction of IMC32Nterm pP6 and IMC32Ig-PH pP6)	P85	IMC322-487 pP6 vector fwd gibson	tgaacttgaaTAAGGGCCACTGGGGCCC
	P86	IMC322-487 pP6 vector rev gibson	ggaagagagcGGCTAGTTCTAGGATCTCTTTTTTTGGGTTTGG
	P87	IMC322-487 pP6 insert fwd gibson	agaactagccGCTCTCTTCCGCGGCTGC
	P88	IMC322-487 pP6 insert rev gibson	gtggcccttaTTCAAGTTCAGAAATGATTTCATCGGCTGC
IMC32Nterm pP6 Y2H construct	P89	IMC32Nterm pP6 vector fwd gibson	cgtctggggtTAAGGGCCACTGGGGCCC
	P90	IMC32Nterm pP6 vector rev gibson	cgtcgatgacGGCTAGTTCTAGGATCTCTTTTTTTGGGTTTGG
	P91	IMC32Nterm pP6 insert fwd gibson	agaactagccGTCATCGACGAGAGTCTCGATGAATTCCTCG
	P92	IMC32Nterm pP6 insert rev gibson	gtggcccttaACCCCAGACGTCGGCCGC
IMC32Nterm pB27 Y2H construct	P93	IMC32Nterm pB27 vector fwd gibson	gccgacgtctggggtTAAGGGCCACTGGGGCCCCTC
	P94	IMC32Nterm pB27 vector rev gibson	actctcgtcgatgacTCCGGCCCCGAATTCCAGCCAG
	P95	IMC32Nterm pB27 insert fwd gibson	gaattcggggccggaGTCATCGACGAGAGTCTCGATGAATTCCTCGTCAAACACG
	P96	IMC32Nterm pB27 insert rev gibson	ccccagtggcccttaACCCCAGACGTCGGCCGCCAC
IMC32Ig-PH pP6 Y2H construct	P97	IMC32Ig-PH pP6 fwd - Q5mut	GACGGAAACTTCCATGTG
	P98	IMC32Ig-PH pP6 rev - Q5mut	GGCTAGTTCTAGGATCTC
IMC32Ig-PH pB27 Y2H construct	P99	IMC32Ig-PH pB27 vector fwd gibson	atttctgaacttgaaTAAGGGCCACTGGGGCCCCTC
	P100	IMC32Ig-PH pB27 vector rev gibson	atggaagtttccgtcTCCGGCCCCGAATTCCAGCCAG
	P101	IMC32Ig-PH pB27 insert fwd gibson	gaattcggggccggaGACGGAAACTTCCATGTGATTC
	P102	IMC32Ig-PH pB27 insert rev gibson	ccccagtggcccttaTTCAAGTTCAGAAATGATTTCATCG
IMC32Cterm pP6 Y2H construct	P103	IMC32Cterm pP6 vector fwd gibson	ggcaaacacgTAAGGGCCACTGGGGCCC
	P104	IMC32Cterm pP6 vector rev gibson	cgcgcttgtcGGCTAGTTCTAGGATCTCTTTTTTTGGGTTTGG
	P105	IMC32Cterm pP6 insert fwd gibson	agaactagccGACAAGCGCGTCGATCTC
	P106	IMC32Cterm pP6 insert rev gibson	gtggcccttaCGTGTTTGCCTTCGTGAG
IMC32Cterm pB27 Y2H construct	P107	IMC32Cterm B27 vector fwd gibson	acgaaggcaaacacgTAAGGGCCACTGGGGCCCCTC
	P108	IMC32Cterm pB27 vector rev gibson	atcgacgcgcttgtcTCCGGCCCCGAATTCCAGCCAG
	P109	IMC32Cterm pB27 insert fwd gibson	gaattcggggccggaGACAAGCGCGTCGATCTCTAC
	P110	IMC32Cterm pB27 insert rev gibson	ccccagtggcccttaCGTGTTTGCCTTCGTGAGCTTTATC
IMC43Nterm pB27 Y2H construct	P111	IMC43Nterm pB27 vector fwd gibson	atactcgatgTAAGGGCCACTGGGGCCC
	P112	IMC43Nterm pB27 vector rev gibson	actgaacatcTCCGGCCCCGAATTCCAG
	P113	IMC43Nterm pB27 insert fwd gibson	cggggccggaGATGTTCAGTCGTTTATCAGCGG
	P114	IMC43Nterm pB27 insert rev gibson	gtggcccttaCATCGAGTATCGGCGCCG
IMC43Nterm pP6 Y2H construct	P115	IMC43Nterm pP6 vector fwd gibson	atactcgatgTAAGGGCCACTGGGGCCC
	P116	IMC43Nterm pP6 vector rev gibson	actgaacatcGGCTAGTTCTAGGATCTCTTTTTTTGGGTTTGG
	P117	IMC43Nterm pP6 insert fwd gibson	agaactagccGATGTTCAGTCGTTTATCAGCGG
	P118	IMC43Nterm pP6 insert rev gibson	gtggcccttaCATCGAGTATCGGCGCCG
IMC43central pB27 Y2H construct	P119	IMC43central pB27 vector fwd gibson	catcccagacTAAGGGCCACTGGGGCCC
	P120	IMC43central pB27 vector rev gibson	cgtcaaccttTCCGGCCCCGAATTCCAG
	P121	IMC43central pB27 insert fwd gibson	cggggccggaAAGGTTGACGGAGACGAATG
	P122	IMC43central pB27 insert rev gibson	gtggcccttaGTCTGGGATGGAAGCTGAG
IMC43central pP6 Y2H construct	P123	IMC43central pP6 vector fwd gibson	catcccagacTAAGGGCCACTGGGGCCC
	P124	IMC43central pP6 vector rev gibson	cgtcaaccttGGCTAGTTCTAGGATCTCTTTTTTTGGGTTTGG
	P125	IMC43central pP6 insert fwd gibson	agaactagccAAGGTTGACGGAGACGAATG
	P126	IMC43central pP6 insert rev gibson	gtggcccttaGTCTGGGATGGAAGCTGAG
IMC43Cterm pB27 Y2H construct	P127	IMC43Cterm pB27 vector fwd gibson	cgtgcctatgTAAGGGCCACTGGGGCCC
	P128	IMC43Cterm pB27 vector rev gibson	cggacgcactTCCGGCCCCGAATTCCAG
	P129	IMC43Cterm pB27 insert fwd gibson	cggggccggaAGTGCGTCCGCAGCAGCG
	P130	IMC43Cterm pB27 insert rev gibson	gtggcccttaCATAGGCACGTGGTTCCCAACC
IMC43Cterm pP6 Y2H construct	P131	IMC43Cterm pP6 vector fwd gibson	cgtgcctatgTAAGGGCCACTGGGGCCC
	P132	IMC43Cterm pP6 vector rev gibson	cggacgcactGGCTAGTTCTAGGATCTCTTTTTTTGGGTTTGG
	P133	IMC43Cterm pP6 insert fwd gibson	agaactagccAGTGCGTCCGCAGCAGCG
	P134	IMC43Cterm pP6 insert rev gibson	gtggcccttaCATAGGCACGTGGTTCCCAACC
