# Supplementary material for: BCC0 collaborates with IMC32 and IMC43 to form the Toxoplasma gondii essential daughter bud assembly complex
Source: PLoS Pathog. 2024 Jul 18;20(7):e1012411. doi: 10.1371/journal.ppat.1012411 (PMC11288415; doi:10.1371/journal.ppat.1012411)
Supplement: S4 Table — (XLSX) [file ppat.1012411.s010.xlsx]

## Sheet: Figure 3C - Western blot
Band	Adjusted Volume
Ty, - ATc	6438228
Ty, + ATc	402241
Catalase, - ATc	3382424
Catalase, + ATc	3007817
Ratio for -ATc (Ty-ATc/Catalase-ATc)	1.90344
Ratio for +ATc (Ty+ATc/Catalase+ATc)	0.133732
Reduction in Ty signal (comparing -ATc to +ATc)	0.929742

## Sheet: Figure 3D - Plaque Area
Plaque area measured in square millimeters
Strain:	BCC0cKD
ATc:	-	-	-	+	+	+
Rep:	1	2	3	1	2	3
	0.75841	0.702467	0.566184	0.248616	0.123657	0.23379
	0.917711	0.793061	0.514308	0.132621	0.130295	0.181925
	0.439956	0.437288	0.576856	0.0598572	0.11924	0.173396
	0.902383	0.511868	0.647734	0.0395696	0.0437117	0.163906
	0.656572	0.922088	0.754668		0.235898	0.0486708
	0.723108	0.916643	0.470282		0.134363
	0.737226	0.804453	0.873754
	0.575691	0.82438	0.286168
	0.597275	0.512348	0.744641
	0.676271	0.795106	0.742379
	0.600212	0.811543	0.269217
	0.891116	0.627155	0.429564
	0.751766	0.780109	0.252118
	0.805727	0.560722	0.450617
	1.06138	0.414681	0.414304
	0.575296	0.884141	0.733209
	0.972621	0.468768	0.678328
	0.762529	0.131129	0.659943
	0.206241	0.890991	0.898138
	0.718109	0.500276	0.955933
	0.836641	0.889654	0.630343
	0.737511	0.601246	1.05601
	0.816982	0.847548	0.874942
	0.54356	0.422314	0.813405
	0.613615	0.488324	0.628024
	0.421491	0.904582	0.386349
	0.499402	0.481868	0.766506
	0.693423	0.805053	0.971238
	0.908999	0.632126	0.528877
	0.545325	0.882198	0.952208
	0.623836	0.692394	0.600303
	0.41303	0.49802	0.751332
	0.367536	0.541103	0.760096
	0.291476	0.679088	0.541463
	0.282866	0.580735	0.6447
	0.76666	0.845017	0.793244
	0.515759	0.990195	0.211274
	0.986001	0.985464	0.897767
	0.762832	0.370467	0.798951
	0.807629	0.60709	0.568121
	0.457976	1.11907	0.901874
	0.734203	0.956607	0.436991
	0.556254	0.501145	0.990892
	0.603023	0.693622	0.998662
	0.499357	0.845131	0.232447
	0.715841	0.384224	0.9485
	0.988858	0.366725	0.673409
	0.790027	0.418892	0.481943
	0.63392	0.436968	0.865298
	0.547713	0.835835	1.05996
Mean plaque size for each replicate:	0.665827	0.671838	0.673669	0.120166	0.131194	0.160338
Mean of all 3 replicates:		0.670445			0.137232
Reduction (comparing +ATc to -ATc)					0.795311

## Sheet: Figure 3D - Plaque Number
Number of plaques formed
Strain:	BCC0cKD
ATc:	-	-	-	+	+	+
Rep:	1	2	3	1	2	3
# parasites infected:	200	200	200	200	200	200
Plaque #:	53	56	58	4	6	5
Efficiency:	0.265	0.28	0.29	0.02	0.03	0.025
Average efficiency:		0.278333			0.025
Reduction (comparing +ATc to -ATc)					0.91018

## Sheet: Figure 4P - Plaque Area
Plaque area measured in square millimeters
Strain:	BCC0smOLLAS			Δbcc0 + BCC0WTc			Δbcc0 + BCC0Δ2-169			Δbcc0 + BCC0Δ170-375			Δbcc0 + BCC0Δ376-569			Δbcc0 + BCC0Δ570-700			Δbcc0 + BCC0Δ900-1200			Δbcc0 + BCC0Δ1201-1519			Δbcc0 + BCC0Δ1520-1817			Δbcc0 + BCC0Δ1818-2027			Δbcc0 + BCC0Δ2028-2237			Δbcc0 + BCC0Δ2238-2457
Replicate:	1	2	3	1	2	3	1	2	3	1	2	3	1	2	3	1	2	3	1	2	3	1	2	3	1	2	3	1	2	3	1	2	3	1	2	3
	1.47417	2.06534	1.25124	0.872257	1.51026	0.928766	1.22259	1.28868	0.264435	1.11506	1.05145	1.33286	1.31236	1.34746	1.06	0.991783	1.2092	0.696113	1.13422	1.0043	1.42648	1.04877	1.33776	0.701792	1.65415	1.70913	1.03147	1.15839	0.936308	2.0176	1.62647	1.38271	1.31508	1.77805	1.15108	1.21044
	0.908547	1.30905	0.851078	0.638536	1.626	1.57132	0.919534	0.786033	1.37741	0.242045	0.714676	0.619082	1.53376	0.764655	0.773413	1.38718	0.909753	1.59967	2.0643	1.87693	1.97853	1.11513	1.00079	0.656367	1.04605	1.2659	1.12575	1.74126	1.72516	1.19947	1.17038	1.65142	1.10633	1.24126	1.08878	1.18159
	0.713916	0.216725	0.723291	1.41232	1.60472	1.59198	0.762398	1.22509	0.859505	0.664754	0.935999	1.11118	0.789958	0.818142	0.530631	1.23872	1.46119	1.44645	1.70152	1.2181	1.62674	1.35171	0.371009	1.68706	1.65506	1.42561	1.97801	0.898315	1.60513	1.61365	1.30981	1.43452	1.24187	0.829048	1.30264	1.33937
	0.58438	1.38412	0.881495	1.52552	1.28781	1.57745	1.02373	1.1643	0.523963	0.573542	1.25514	0.890711	1.1317	1.26921	1.126	0.941284	1.5385	1.05035	1.72114	1.43587	1.7344	2.2838	1.30981	1.67473	1.49888	1.50121	0.948574	1.8003	1.32227	1.26643	1.02157	1.39577	1.10576	1.61205	1.48004	1.03447
	0.725039	1.05731	1.85816	1.14369	1.57976	1.41192	1.15035	0.507675	0.382299	0.127587	0.612575	0.779395	1.23493	1.02356	1.421	1.37462	1.45215	1.29956	0.96729	1.32479	0.61065	0.656635	1.60653	1.111	1.36897	1.34129	1.2357	1.71092	0.729176	1.00234	1.30249	1.24591	2.17338	1.16679	1.44661	1.74618
	0.844657	1.61256	1.62454	1.50345	1.59887	1.18509	0.831511	1.24159	0.961309	1.41257	1.45737	0.583746	1.10133	1.37278	1.81634	1.48371	1.49362	1.11381	1.35501	1.56387	0.899252	1.31829	1.30106	1.35209	1.64873	0.561762	1.10957	1.22613	1.63921	3.07568	1.01003	1.18644	1.33106	1.76031	1.29248	1.60992
	0.956635	1.28061	1.56276	0.696748	1.41768	1.61079	0.316437	0.465557	1.25852	0.69713	0.662091	0.331103	0.663188	1.21323	1.07338	0.969444	2.07349	1.28368	1.84664	1.53332	0.648682	1.54398	0.733523	1.90977	1.22139	1.23544	1.55576	1.31135	2.02954	0.999536	1.76477	2.04863	1.20179	1.45368	0.901034	1.33383
	1.02241	1.46686	1.06491	1.44	1.56989	0.136848	1.04386	1.05762	0.872006	0.953727	0.623379	0.320636	1.12848	1.08092	1.12571	2.16244	1.53025	0.618934	1.09564	1.15303	1.03849	1.05231	1.56488	1.43391	1.15177	1.90338	1.25986	0.81861	1.44727	1.35097	1.05574	1.74041	1.47433	1.36715	0.863099	1.15643
	1.25086	1.45463	1.33466	0.950956	1.06259	1.06833	1.38958	1.0407	0.959949	1.13285	1.36377	1.13838	1.10418	0.718235	0.475852	1.18587	0.710979	1.68359	1.47103	1.19009	2.12863	1.66403	1.20163	1.72304	1.22831	1.58854	0.994554	1.85509	1.65526	1.48967	1.66856	1.47813	1.21452	1.11938	1.42068	1.14895
	0.800956	1.44246	1.83219	1.16115	1.27949	1.22527	0.700804	0.927778	1.52926	0.415612	0.807727	1.33246	1.3487	1.0924	1.22717	1.58918	1.68537	0.494975	1.43003	1.5166	1.03901	1.45731	1.73242	1.43882	1.62166	0.975169	1.13406	0.421126	1.76954	1.39593	1.77958	1.7222	1.32162	1.13752	1.1262	1.21621
	0.617003	2.08961	1.32911	0.791935	1.0601	1.39481	0.402843	1.08082	1.32253	0.563059	0.800099	1.58239	1.00053	1.53884	1.52938	1.33973	1.61277	0.996439	0.841686	1.64887	1.27297	1.88888	1.27226	1.17047	1.46795	1.36358	1.34693	0.672712	0.479823	1.47393	1.46321	1.07322	1.59358	1.26466	2.24538	0.951408
	1.02098	1.19878	1.67697	1.33773	2.03148	1.12825	0.7349	0.845691	0.818667	0.211965	0.258905	1.09433	1.21496	1.16668	1.11133	1.99145	1.32572	0.924699	1.64209	1.73784	0.566138	1.21131	1.1387	1.51359	1.14317	1.24111	1.31004	1.68731	1.26958	0.980608	1.58717	1.19577	1.62467	1.31765	2.04413	1.50445
	0.998696	1.95336	1.16289	1.21072	1.55035	0.847782	1.20732	0.538275	0.739031	0.900629	0.836824	0.388675	0.777429	1.37206	0.307016	1.37211	1.19726	1.05447	1.38914	1.1086	1.28537	1.42203	0.810909	1.20387	1.25477	1.35198	1.11234	1.9224	1.19684	1.42947	1.51994	1.47223	1.46174	1.1308	0.944803	0.950642
	0.800602	1.36243	1.48748	1.05035	1.30082	0.275239	0.592207	0.42308	0.8736	0.862322	0.825352	0.98403	1.26661	1.54313	1.27721	0.625104	1.30909	1.7151	1.65336	0.200196	1.24097	1.84819	1.61278	0.898109	1.93262	1.59591	1.37879	0.93336	2.58406	1.03857	1.37356	1.14776	2.07026	1.63877	0.891631	0.880381
	1.22897	1.67161	1.33999	1.55588	1.39243	1.03573	0.992446	0.866258	0.924036	0.72937	1.68658	0.663742	1.35366	1.17528	1.18517	1.80426	0.981602	1.20447	1.61013	2.20243	1.31228	2.11078	1.4035	1.06993	1.91642	1.22633	1.26238	0.553792	1.27959	1.41107	1.46566	0.331246	0.808024	1.17641	1.21557	1.0818
	0.68495	1.10737	0.824758	0.993474	1.70023	1.67402	0.647306	1.12637	1.54423	0.847936	1.14206	0.75713	0.553763	1.03182	1.20707	1.42496	1.17277	1.66797	2.18602	1.34417	0.65271	1.28169	0.746744	0.923584	1.37074	1.45105	1.80832	1.66606	1.22617	1.38411	1.53892	2.15364	1.9245	1.18302	2.98132	1.18984
	0.658212	1.57595	1.43365	1.10881	1.48667	1.29581	0.722417	1.01276	1.47245	0.953522	0.600115	0.498025	1.09082	0.728953	1.231	1.50932	1.07202	1.40904	1.01479	1.27279	1.03179	1.59125	1.20334	1.67582	2.01269	1.42224	2.5338	1.07346	1.42234	0.87941	1.24774	1.29517	1.65065	1.56136	1.51504	1.87725
	1.65264	1.2575	1.39336	0.7494	1.69715	1.32555	1.16587	1.00104	1.04244	0.812994	0.518142	0.565732	1.42757	0.609056	0.10642	1.03861	1.07648	1.67493	1.38066	2.02917	1.15975	1.75139	1.36365	1.38134	0.855872	2.04535	1.36568	0.48096	1.43097	1.28689	1.41579	1.2865	1.58005	1.69195	1.33508	1.34877
	0.998233	1.34014	1.46353	1.93957	1.20042	1.35883	0.845919	0.913632	1.21252	1.17558	0.362097	0.226665	0.852564	0.750297	0.89471	1.37099	1.25329	1.54179	1.72348	1.3471	0.772293	1.28766	1.0197	1.90617	1.15007	1.43757	1.25486	0.291436	1.01101	1.39625	1.39352	1.35947	1.25296	0.80928	0.729164	1.43703
	1.10744	1.13554	1.16749	0.928578	1.56575	1.16897	1.21983	0.52838	1.01951	0.468048	0.318585	1.34558	1.14992	1.61806	0.988961	1.07426	1.24943	1.10762	1.29374	0.638713	0.728022	1.03212	1.30026	1.34426	1.63371	1.48612	1.43707	1.47318	0.995891	1.04208	1.59654	0.897601	1.20076	0.939519	0.839343	1.27961
	1.17283	1.41013	1.43249	1.47985	1.57271	0.66176	0.741539	0.852187	0.927801	0.52089	0.548541	0.727062	0.78084	1.07212	1.21192	1.05635	0.719166	1.25884	1.35541	1.11469	1.311	1.31772	1.19789	1.08656	0.889248	1.54929	2.18035	1.67424	1.31001	1.40612	1.38198	2.0023	1.64392	0.833333	0.456039	1.35765
	0.648785	1.41746	1.73151	1.22436	1.06761	0.716967	1.31536	0.341781	1.64319	1.06315	1.37933	0.489164	0.926647	1.23633	1.09588	1.08446	1.125	1.62958	1.51972	1.07149	0.999244	1.48783	0.730404	1.63146	2.67967	1.21324	0.930509	1.12029	1.1104	1.37097	1.26965	1.44831	1.4562	1.50219	0.711716	1.47615
	0.960063	1.04124	1.1431	1.80018	1.39567	0.736489	1.29344	1.3482	2.40489	0.825077	0.503773	1.42963	0.911964	1.32982	0.662423	0.902914	0.59387	1.62563	1.44426	0.855409	1.27817	0.964605	1.45689	1.04313	1.80801	1.30597	1.60188	1.32772	0.856169	1.78518	2.39138	1.22678	1.48701	0.952693	1.03539	0.880541
	0.903982	1.41603	0.579884	1.12944	1.42067	0.980357	1.32799	0.90909	1.07353	1.19326	1.06808	1.15528	1.24675	0.615654	1.91047	1.11485	1.00003	1.27099	1.24002	1.08911	1.68498	1.4911	1.40278	1.38017	1.33926	1.05238	1.66629	1.6171	1.57476	1.32452	0.984647	1.29856	1.28241	1.49968	0.989321	1.18095
	0.989618	1.37813	0.523489	1.42772	1.2614	0.649694	1.36731	0.959349	0.894653	0.632508	0.778886	1.13972	0.934342	0.757696	1.24526	0.976872	1.1674	0.585089	1.23447	1.18355	1.06463	1.26541	0.139134	1.40749	1.85789	1.14691	1.71391	0.558854	1.70112	1.28194	2.10986	0.825129	1.35618	0.832722	1.17219	1.08602
	1.03106	1.82378	1.50374	1.02788	1.399	0.958355	1.24172	1.14748	0.547347	1.13685	0.604754	1.27047	1.13318	1.04117	1.0522	0.571223	0.981282	1.12756	1.10899	1.18363	1.06585	1.28955	0.891968	0.78973	1.44525	1.53844	1.17807	1.20646	1.44577	1.29173	1.46789	1.4248	1.98569	1.30404	1.33436	1.18319
	0.985596	1.37619	1.79508	1.31631	1.13632	1.49031	0.748281	2.21832	0.687881	1.09014	0.582986	0.545188	1.33728	1.52871	1.12567	0.737311	1.4509	0.971353	1.71553	1.2589	1.43667	1.03357	2.01649	1.45083	1.67826	1.55845	1.29615	0.793009	0.932914	1.74964	1.14183	1.66012	1.47825	0.787365	1.36453	1.03493
	1.0148	1.86328	1.29397	1.30362	1.13954	1.45424	1.02041	0.801722	1.84612	0.552381	0.852375	1.46629	1.1533	1.20494	1.23167	1.29898	1.86693	0.769974	1.26953	1.34139	0.455171	1.5209	1.30641	1.35686	1.22364	1.30024	2.33807	1.49388	0.885723	1.34696	1.44083	0.704855	1.74337	0.65619	1.18788	0.719937
	1.06875	1.3942	1.18342	1.48884	1.05041	0.66208	0.639193	1.15232	1.14242	0.849724	0.974586	0.549016	1.37858	0.727296	1.27916	1.24256	0.81989	0.640992	1.31418	0.514102	1.22337	1.34072	0.957367	1.70351	1.59549	1.3807	1.64257	1.65538	1.50076	0.837607	1.51992	1.48198	1.52647	0.970935	1.11523	1.34493
	1.01364	1.51485	1.90452	1.65314	1.03503	0.863025	1.13686	0.793666	0.857043	0.800459	0.352802	1.40957	1.16228	1.76219	1.76634	1.17557	1.27899	0.454297	1.49463	1.47808	1.27314	1.05449	1.49091	1.21633	1.72335	1.52868	1.80759	0.560745	0.913175	1.35481	1.39711	1.72429	1.65423	1.30824	1.56011	0.485319
	0.864053	1.41073	1.38197	1.244	0.586169	1.23577	0.854209	0.930697	1.16892	0.664485	0.661389	0.946597	0.75921	1.12644	0.712253	1.22157	0.65623	0.842309	1.34593	1.25912	1.14725	1.29645	1.28946	1.53725	1.53059	1.22389	1.35725	0.994211	1.06333	1.10069	1.56152	1.31235	1.2368	0.461872	1.16248	1.33239
	1.20878	1.12597	1.17879	0.962646	0.868046	0.732375	1.56804	0.904588	1.20355	0.549404	0.896561	0.903291	1.43321	1.13377	1.24488	0.665942	1.34882	1.06173	1.52516	1.37725	1.29671	1.25537	1.42999	1.97689	1.6883	0.696005	1.14648	1.70745	1.29379	1.301	1.26946	1.70997	1.62087	1.23655	0.99721	0.841634
	1.68905	1.40755	1.10232	0.469214	0.372729	1.14554	1.20321	1.25504	0.804476	1.45163	0.768511	1.02498	1.55048	0.768048	0.810046	0.965285	1.46328	0.786736	1.1654	1.20396	0.675375	0.785474	1.06366	1.16104	1.06992	1.18335	1.38254	1.59964	1.28253	1.29638	0.555843	1.31626	1.28994	1.13346	0.929361	1.43544
	1.06369	1.34805	1.14603	1.14111	1.17597	1.34722	1.40454	0.340044	1.40095	0.625795	0.716087	0.813485	1.21597	0.917603	0.87721	1.39367	1.43485	0.973438	1.13372	0.615494	1.02173	1.37653	1.46112	1.70278	1.46075	1.57489	1.83198	0.769374	0.71251	1.72845	1.42986	1.30128	1.51673	1.44105	0.89571	1.06679
	1.49605	1.80586	1.25099	1.40498	1.12447	1.48958	1.23757	0.761124	1.1347	0.758279	0.864019	0.239829	0.869555	0.392143	1.23261	1.05454	1.50803	0.931863	1.15735	0.726782	1.13504	0.389806	1.25485	1.17473	1.53563	0.586323	1.86622	1.78792	1.42395	1.6871	1.94356	0.991629	1.60449	1.0635	0.701147	1.32206
	1.02258	1.24058	1.07762	0.952933	1.84833	0.439431		0.556351		0.870463	0.647745	0.5408	1.19286	0.529945	0.806412	1.8476	1.58627	0.792221	1.29161	0.949631	1.24309	1.5726	0.663108	1.44732	1.35445	0.465689	1.06385	1.58774	1.16999	1.23149	1.23023	1.34859	0.778486	0.987384	1.24931	0.972141
	0.872251	1.17208	0.199425	1.02522	1.14099	1.2537				0.884443	0.527186	0.420103	1.21048	1.34824	0.94678	0.298835	1.3467	1.47958	1.43963	1.11422	1.63164	1.44903	1.48637	1.7349	0.984784	1.36057	1.89983	1.1997	1.71875	1.81937	1.05625	1.21868	1.13964	1.16449	1.66299	1.18395
	1.08578	1.41119	1.42183	1.27326	1.18669	0.78232				0.945397	0.609164	1.12847	0.877348	1.49835	1.3829	0.680773	1.08766	1.19414	1.52797	1.4673	1.3928	1.52157	1.01489	1.30271	1.30199	1.46326	1.1889	1.48559	1.44316	1.27361	1.54404	0.948288	1.99568	0.838738	1.43858	0.966799
	0.522821	1.28597	1.29451	1.76063	0.769048	1.71299				0.759781	0.695291	0.671112	0.802939	0.743636	0.905102	1.2182	1.43185	1.67422	1.21548	0.625355	0.46089	1.38469	1.1183	0.787856	1.63891	1.64458	1.73975	1.37297	1.47125	1.49004	1.46513	0.61662	1.38995	1.22788	0.978837	1.48955
	0.831082	1.67045	1.08037	1.3067	1.10434	1.66303				1.21487	0.564927	0.577496	1.01229	0.838504	0.987378	1.2758	0.955938	1.68337	1.13261	0.822129	1.04951	1.42279	2.45185	1.46687	1.2406	0.84356	0.908867	1.34883	1.47874	1.4646	1.14195	1.45441	1.26922	1.00703	0.916597	1.30341
	0.643592	1.36249	1.26959	0.837961	0.78248	1.43722				0.672655	0.798643	0.23247	0.770505	1.2762	1.02676	1.32618	0.955904	1.61145	1.29881	1.48435	0.613129	1.32276	1.49779	0.863122	0.95283	0.745647	1.26217	1.7602	1.25715	1.56776	1.1885	1.55804	1.64297	1.3915	1.57368	0.844394
	0.968644	1.181	1.38994	0.460735	1.12512	0.944706				1.49262	1.2334	0.595927	1.19713	0.725708	0.787148	1.29535	1.38734	1.1197	1.28317	1.0831	1.24653	1.34083	1.29202	0.884683	1.4525	1.1173	0.685007	1.85463	1.06345	1.74286	1.35074	1.83393	1.60319	1.49425	0.926635	1.52856
	0.802105	1.49642	0.933086	1.08399	1.42543	1.32771				0.800351	0.919431	1.10468	0.719915	1.48754	1.04505	1.52657	1.58426	1.31751	1.59783	1.43341	0.819273	1.42172	1.23711	1.07295	1.3029	1.3886	0.965816	0.406243	1.43859	1.19308	0.990206	1.52609	1.1833	0.787715	1.60913	1.24617
	0.324098	1.6798	1.40214	1.45759	1.25242	1.37417				0.875822	0.868658	1.31311	0.786885	1.13107	1.41954	1.55993	1.50999	1.30722	1.26832	1.0867	1.32147	1.28793	1.44874	0.860111	1.81086	1.14334	0.804161	0.441802	1.26635	1.41123	1.35912	1.07599	1.59336	0.958035	1.04504	1.31489
	1.03936	1.50269	1.62238	1.35222	0.945055	1.02007				1.28178	0.385144	0.680819	1.07457	1.29373	0.766203	2.07633	1.60829	1.54071	1.39753	1.0372	1.19867	1.25734	1.62984	1.35493	1.70347	0.859402	1.52351	0.647968	0.979774	1.72783	1.0472	1.43057	1.61279	1.57444	2.01242	0.611941
	0.872131	1.32773	0.957464	1.50686	0.904382	1.02295				1.12034	0.89675	0.982408	0.699153	0.983219	0.917814	1.3761	0.865498	1.37836	0.687715	0.803179	0.65379	1.04637	1.36173	1.36506	1.27377	1.36677	1.45226	1.3678	0.730375	1.63479	2.01974	1.04576	1.52628	1.12207	0.867864	0.818079
	1.00557	0.82722	1.45175	1.37469	1.23145	1.04406				0.494135	0.795043	0.441853	0.963457	0.720406	0.81048	1.31004	1.35097	0.980385	0.839829	1.02439	1.02964	1.16663	1.15545	1.48406	1.19764	1.41574	1.19238	1.64142	0.757759	1.09135	0.725319	0.990777	1.18484	1.06151	1.18104	1.3529
	1.56268	1.21851	1.4433	0.960629	1.10633	1.318				1.49947	0.771659	0.989195				1.33191	1.57155	1.1711	1.12334	1.44361	1.02188	0.530733	1.7649	1.37369	1.23934	1.51081	1.13678	0.76694	0.514182	1.24472	1.3207	1.39031	1.57243	0.98367	1.29674	1.33683
	1.40995	1.54862	1.07815	1.41064	1.98663	1.26308				0.824809	0.938564	1.44793				1.78389	0.572914	1.06525		0.657949	1.20591	1.31175	1.45294	1.07777	1.55547	1.35896	0.922362	1.1389	0.805236	1.15429	0.843743	0.921362	1.26095	1.15986	1.18191	1.139
	1.58383	0.980637	1.01992	1.66551	1.37833	0.930452				1.29976	0.469117	0.257671				0.808583	1.25609	1.04109				1.39151	2.30616	0.954744	1.87597	1.26088	1.22411	1.59048	1.18308	1.19816	1.30976	1.71809	1.31364	1.72029	0.77255	1.30943
Mean plaque size for each replicate:	0.99413	1.39242	1.26113	1.21028	1.2863	1.12941	0.999758	0.925369	1.1009	0.852221	0.790127	0.840789	1.06676	1.07943	1.04878	1.24106	1.25602	1.17741	1.36771	1.19699	1.1184	1.3243	1.28004	1.30851	1.46487	1.29825	1.38186	1.22347	1.2608	1.39684	1.37539	1.3401	1.45204	1.19283	1.2228	1.19289
Mean of all 3 replicates:		1.21589			1.20866			1.00868			0.827712			1.06499			1.22483			1.2277			1.30428			1.38166			1.2937			1.38918			1.20284
Reduction compared to BCC0smOLLAS:					0.00594383			0.170422			0.319255			0.124108			-0.00735158			-0.00971102			-0.0726953			-0.136338			-0.0639961			-0.142518			0.0107335

## Sheet: Figure 5E - Plaque Area
Plaque area measured in square millimeters
Strain:	BCC0cKD						BCC0cKD + BCC0WTc						BCC0cKD + BCC0Δ701-877
ATc:	-	-	-	+	+	+	-	-	-	+	+	+	-	-	-	+	+	+
Replicate:	1	2	3	1	2	3	1	2	3	1	2	3	1	2	3	1	2	3
	0.587505	0.493609	0.589008	0.339221	0.168197	0.136066	0.773453	0.970227	0.611112	0.324978	0.418818	0.356624	0.955396	0.466249	0.7043	0.14463	0.0875262	0.204784
	0.894459	0.32119	0.774858	0.183759	0.147292	0.233904	0.669918	0.675574	0.109562	0.0344449	0.66296	0.328852	0.751263	0.488896	0.57136	0.259042	0.377808	0.299674
	0.495574	0.664771	0.873354	0.254095	0.378597	0.173104	0.410756	0.79442	0.497437	0.418783	0.534761	0.535475	1.30284	0.563744	0.653967	0.328246	0.142162	0.0815217
	0.915455	0.71543	0.336353	0.195609	0.166048	0.36969	0.736843	0.845622	0.171687	0.565984	0.690115	0.400501	0.890065	0.676277	0.429524	0.227568	0.326686	0.00822129
	0.658401	0.66284	0.47147	0.23223	0.184262	0.176475	0.568641	0.681076	0.367639	0.846725	0.455793	0.399376	0.783165	0.38383	1.00143	0.323658	0.0622682	0.379328
	0.861002	0.654544	0.528922	0.414104	0.234036	0.354538	0.75232	0.57641	0.597064	0.579587	0.882335	0.513268	1.2337	0.995388	0.560316	0.158707	0.730176	0.0138374
	0.417801	0.779027	0.657898	0.100809	0.409985	0.284717	0.719675	0.909513	0.678728	0.93	0.65315	0.64722	0.797026	0.639444	0.813623	0.225174	0.0494935	0.120114
	0.561242	0.494209	0.738437	0.459667	0.245279	0.186936	1.12742	0.880267	0.384413	0.664131	0.598281	0.467037	0.718001	0.904365	0.70714	0.23279	0.218027	0.318905
	0.939604	0.760707	0.700947	0.0799105	0.366233	0.32367	0.684693	0.499751	0.478578	0.665125	0.213919	0.581929	0.685087	0.433826	0.445058	0.0911655	0.402803	0.265601
	1.02099	0.477921	0.732421	0.238086	0.108357	0.423371	0.775938	0.725879	0.399341	0.559054	0.490975	0.564464	0.725068	0.594767	0.627149	0.00980385	0.283992	0.296401
	0.770048	0.575451	0.609776	0.243017	0.429713	0.303314	0.408254	0.712967	0.70029	0.555409	0.643866	0.721777	0.564344	0.781109	0.800774	0.316248	0.312826	0.403546
	0.501065	0.470585	0.354784	0.0996896	0.179229	0.0520301	0.83667	0.534596	0.825026	0.419595	0.485851	0.406174	0.632206	0.448498	0.639581	0.361177	0.101781	0.0174024
	0.676986	0.424896	0.314832	0.0849267	0.678734	0.267029	0.581604	0.427776	0.629555	0.418766	0.752154	0.776372	0.837287	0.59523	0.672204	0.264338	0.267481	0.0435803
	0.77247	0.624059	0.368261	0.197305	0.125302	0.163095	0.69316	0.774407	0.45725	0.515508	0.654641	0.561293	0.653716	0.309324	0.860779	0.388001	0.21236	0.235007
	0.368844	0.882152	0.377477	0.123696	0.0556294	0.121234	0.474276	0.788776	0.727799	0.147766	0.510269	0.775984	0.785045	0.883541	0.788307	0.0347991	0.306639	0.426056
	0.315214	0.78825	0.641838	0.280958	0.351219	0.427404	0.877548	0.864481	0.652836	0.553192	0.498831	0.574725	0.496209	0.652876	0.785485	0.232979	0.283415	0.417989
	0.864996	0.87264	0.452628	0.379654	0.340101	0.300989	0.853301	0.620819	0.644232	0.457342	0.762129	0.50539	0.787845	0.766277	0.800694	0.117783	0.201676	0.0928624
	0.655333	0.418572	0.28546	0.138259	0.078945	0.27244	0.40746	0.495546	0.806795	0.644535	0.472322	0.575982	0.754497	0.815805	0.669096	0.146258	0.534184	0.036633
	0.365725	0.624041	0.619665	0.236761	0.486193	0.164083	0.305325	0.978654	0.629246	0.793249	0.681848	0.622607	0.616734	0.673095	0.718029	0.115641	0.121246	0.135826
	0.732227	0.535475	0.824483	0.164083	0.127199	0.432009	0.740848	0.781354	0.636085	0.561002	0.395239	0.639221	0.662691	0.416784	0.936708	0.514028	0.0446829	0.0820473
	0.394668	0.917123	0.776475	0.102083	0.130472	0.138956	0.611958	0.647803	0.893453	0.601983	0.300634	0.715036	0.560751	0.848822	0.847633	0.413858	0.127342	0.451806
	0.473144	0.710139	0.372261	0.0793449	0.173081	0.128124	0.705477	0.545713	0.592619	0.901697	0.838326	1.03307	0.440745	0.604497	0.757965	0.0780309	0.235338	0.224135
	0.962206	0.489478	0.819764	0.427142	0.128776	0.342278	0.778903	0.0923939	0.813571	0.317997	0.648877	0.338713	0.458147	0.585494	1.04539		0.280495	0.156205
	0.618574	0.939216	0.568915	0.162809	0.0963417	0.260419	0.544948	0.555392	1.06079	0.402929	0.891282	0.909919	0.693377	0.668319	0.589459		0.1355
	0.637159	0.253563	0.771482	0.163203	0.246919	0.347197	0.33965	0.650362	0.843257	0.590316	0.812554	0.828505	0.735706	0.678454	0.352093		0.0618111
	0.608062	0.66721	0.787936	0.0797639	0.169573	0.500254	0.595847	0.739991	0.733535	0.444036	0.416886	0.657949	0.767146	0.451526	0.918568
	0.474504	0.664611	1.05263	0.129273	0.165066	0.153439	0.309564	0.675883	0.415904	0.73778	0.802082	0.777218	0.626572	0.806481	0.648488
	0.634028	0.751491	0.663565	0.162661	0.186359	0.17944	0.604377	0.756525	0.640101	0.4371	0.648431	0.268178	0.474287	0.46546	0.241337
	0.739225	0.376191	0.412299	0.24585	0.591282	0.180749	0.387841	0.797237	0.73161	0.791158	0.639558	0.527237	0.883118	0.723537	0.257608
	0.625453	0.855163	0.471236			0.188027	0.702769	0.695331	0.713173	0.354898	0.136791	0.648231	0.619539	0.785188	0.517839
	0.876416	0.530848	0.50615				0.198025	1.50763	0.634908	0.327783	0.591008	0.733638	0.734837	0.593961	0.382381
	0.577839	0.371364	0.620796				0.669587	0.898806	0.9765	0.36	0.183251	0.639176	0.477189	1.00385	0.153102
	0.575828	0.762118	0.780949				0.818839	1.00526	0.644923	0.456605	0.684801	0.701084	0.839258	0.747189	0.60036
	0.864099	0.389972	0.59896				0.601126	0.792364	0.620806	0.597081	0.737477	0.615654	0.584935	0.60853	0.425571
	0.248758	0.823815	0.556483				0.93188	0.381825	0.722	0.450532	0.899829	0.547222	0.377111	0.837224	0.685807
	0.461512	0.787827	0.656155				0.310318	0.320848	0.70426	0.66048	0.368947	0.674832	0.611164	0.791358	0.598401
	0.513777	0.661531	0.140973				0.813885	0.724668	0.856374	0.605291	0.191204	0.701644	0.58037	0.684761	0.591133
	0.32295	0.66909	0.664285				0.722063	0.781674	0.900206	0.663291	0.374512	0.857231	0.651076	0.79538	0.920179
	0.776178	0.692446	0.560773				0.521678	0.62163	0.647568	0.721823	0.740745	0.639124	1.00851	0.62271	0.627401
	0.759667	0.940421	0.195163				0.610021	0.756953	0.731655	0.424677	0.666765	0.741379	0.447555	0.829317	0.400238
	0.746458	0.486942	0.907616				0.641392	0.735495	0.558877	0.760164	0.184051	0.687007	0.604697	0.888728	0.472613
	0.92691	0.747384	0.664302				0.72208	0.753503	0.185388	0.661143	0.318025	0.579187	0.587865	0.984927	0.599955
	0.737557	0.428907	0.429935				0.508663	0.639141	1.02335	0.476892	0.408642	0.453828	0.956178	0.554906	0.77956
	0.624996	0.313849	0.578079				0.915872	0.877399	0.810652	0.86359	0.303794	0.766449	0.790895	0.612364	0.692303
	0.446212	0.735197	0.639478				0.851324	0.937313	0.935936	0.127576	0.700016	0.751697	0.530488	0.686144	0.626681
	0.603388	0.654333	0.236738				0.735992	0.8889	0.660989	0.690577	0.595607	0.496648	0.387492	0.788176	0.66176
	0.365228	0.775258	0.46418				0.387349	0.55426	0.743247	0.770339	0.649134	0.340935	0.861105	0.639341	0.431855
		0.661491					0.673952	0.812726	1.00615	0.397947	0.591893	0.162763	0.745864	0.379928	0.598766
							0.655864	0.559756	0.897618	0.575702	0.248246	0.629612	0.421834	0.702141	0.273405
							0.497843	0.406043	0.468088	0.659429	0.688726	0.544645	0.37362	0.685561	0.564253
Mean plaque size for each replicate:	0.637654	0.631195	0.577423	0.206827	0.246497	0.252833	0.635344	0.713019	0.663444	0.54972	0.554407	0.598442	0.689272	0.670872	0.628952	0.226542	0.236309	0.20485
Mean of all 3 replicates:		0.615424			0.235385			0.670602			0.567523			0.663032			0.222567
Reduction (comparing +ATc to -ATc)					0.617523						0.153711						0.66432

## Sheet: Figure 5F - Plaque Number
Number of plaques formed
Strain:	BCC0cKD						BCC0cKD + BCC0WTc						BCC0cKD + BCC0Δ701-877
ATc:	-	-	-	+	+	+	-	-	-	+	+	+	-	-	-	+	+	+
Rep:	1	2	3	1	2	3	1	2	3	1	2	3	1	2	3	1	2	3
# parasites infected:	200	200	200	400	400	400	200	200	200	200	200	200	200	200	200	400	400	400
Plaque #:	81	82	83	29	29	30	56	67	72	68	57	61	85	87	89	22	25	23
Efficiency:	0.405	0.41	0.415	0.0725	0.0725	0.075	0.28	0.335	0.36	0.34	0.285	0.305	0.425	0.435	0.445	0.055	0.0625	0.0575
Average efficiency:		0.41			0.0733333			0.325			0.31			0.435			0.0583333
Reduction (comparing +ATc to -ATc)					0.821138						0.0461538						0.8659

## Sheet: Figure 6C - Plaque Area
Plaque area measured in square millimeters
Strain:	BCC0smOLLAS			BCC01-899
Replicate:	1	2	3	1	2	3
	1.35455	1.96535	0.725051	1.23427	1.1813	1.64224
	0.818302	1.38651	0.81148	1.69593	1.22399	1.05428
	0.702067	0.144173	1.64921	1.17442	0.969639	1.06719
	0.528682	1.19967	1.7385	1.87703	0.784388	0.807247
	0.635702	0.988264	1.63777	0.897772	1.15987	1.57195
	0.833139	1.48499	1.04177	1.29526	1.75853	1.60026
	0.979665	1.23656	1.46708	0.977111	0.827871	0.831968
	0.857534	1.46754	1.89544	1.46889	1.4511	1.11613
	1.08561	1.37069	1.49602	0.869132	1.60143	1.26573
	0.725594	1.30996	1.90892	0.96877	1.53424	1.45972
	0.634931	1.13863	1.25796	1.50847	1.29274	1.09543
	0.939187	1.94287	1.36484	1.41768	0.191209	1.69368
	0.731507	1.31841	1.60084	1.21731	1.1097	1.06524
	0.955544	1.5844	0.701752	1.4095	0.755445	0.92443
	1.17042	1.09102	1.55763	1.29412	1.64251	1.74986
	0.618494	1.50772	1.36601	1.16746	1.48384	0.996931
	0.659555	1.24374	1.35225	1.01356	1.13234	1.41035
	1.57475	1.3659	0.585957	1.35812	0.938576	1.34385
	0.973929	1.23674	1.12686	1.43176	1.05671	1.37861
	1.13161	1.5287	0.470316	2.06677	1.15645	1.31023
	0.946197	1.32686	1.01721	1.34702	1.21756	1.40898
	0.682927	0.939959	1.69955	1.11636	1.35694	1.10051
	0.922996	1.48288	1.19466	1.81545	1.52461	1.16609
	0.865258	1.26936	1.03004	1.48644	1.23714	1.75204
	0.852404	1.72094	0.700507	1.51316	1.47133	1.15929
	0.965742	1.29734	1.80002	1.58373	0.849016	2.30512
	0.84849	2.07213	1.96252	1.22746	1.03391	1.2413
	0.904302	1.33334	1.11111	1.69537	1.39804	1.09441
	0.989012	1.57965	1.40619	1.83228	1.00496	1.14605
	0.789878	1.37503	1.95286	1.31914	1.07204	1.71991
	0.910267	1.05226	1.47523	1.78163	1.06496	1.07402
	0.965108	1.57103	1.08668	1.26217	1.40768	1.07879
	1.42773	1.19015	1.18512	1.44903	1.27868	1.09455
	1.0021	1.4559	1.18781	1.72065	1.77562	1.26831
	1.51284	1.35237	1.19702	1.13769	1.30302	0.841012
	1.03486	1.39706	1.09043	1.01977	0.593139	1.2208
	0.743082	1.51908	0.162152	1.55032	0.991874	1.06964
	1.00665	1.58396	1.47035	1.00793	1.36725	0.570697
	0.565675	2.02513	1.2326	1.37824	0.909867	1.22285
	0.727547	0.956178	1.14313	1.27969	1.01434	1.29935
	0.867429	1.16944	1.37927	1.391	1.14851	0.748406
	0.630554	1.50643	1.28151	1.65288	1.66093	0.845325
	0.860179	1.59319	0.876473	1.18569	1.22087	0.682682
	0.217193	1.47842	1.47742	1.27924	1.4969	1.79135
	0.978734	1.11647	1.76974	1.51787	1.01768	1.32572
	0.849393	0.754365	1.37227	1.79933	1.52572	1.29487
	0.852621	1.23822	0.94634	1.24034	1.58581	1.12423
	1.23233	1.53985	1.36577	1.35469	1.43058	1.59262
	1.15885	1.92131	1.03577	1.02075	1.30289	0.795952
	1.51948	1.01129	1.165	1.31818	1.03814	1.31375
Mean plaque size for each replicate:	0.914812	1.36683	1.27061	1.37254	1.21104	1.23468
Mean of all 3 replicates:			1.18408			1.27275
Reduction compared to BCC0smOLLAS:						-0.0748833

## Sheet: Figure 6J - Plaque Area
Plaque area measured in square millimeters
Strain:	BCC0smOLLAS			Δbcc0 + BCC0WTc			Δbcc0 + BCC0170-899			Δbcc0 + BCC0376-899			Δbcc0 + BCC0570-899			Δbcc0 + BCC0701-899
Replicate:	1	2	3	1	2	3	1	2	3	1	2	3	1	2	3	1	2	3
	1.53201	1.20882	0.924979	1.22356	1.63916	1.07569	0.842611	0.150554	0.162758	0.568178	0.138671	0.379654	0.196711	0.226517	0.318899	0.371158	0.40446	0.232602
	1.35204	1.07453	1.01196	1.43564	1.36488	0.880713	0.655504	0.337227	0.387795	0.354847	0.548679	0.412402	0.203818	0.246159	0.264658	0.313003	0.27296	0.168848
	0.848936	1.19906	1.06535	1.27026	1.10421	0.390429	0.530762	0.202887	0.304148	0.557066	0.477601	0.443819	0.255391	0.221866	0.538475	0.2263	0.512194	0.152748
	0.752611	0.927121	0.702078	1.21883	1.29287	0.820084	0.499065	0.542291	0.613838	0.489296	0.53439	0.180823	0.35083	0.294664	0.430033	0.209463	0.0294687	0.394445
	1.41174	1.15001	1.15709	1.33482	0.846999	0.791267	0.369827	0.225163	0.432546	0.365531	0.492004	0.263407	0.417195	0.154176	0.38463	0.143041	0.0932508	0.213982
	1.05719	1.09684	0.957629	0.409916	1.2567	0.825397	0.263738	0.393908	0.373712	0.452171	0.519998	0.515896	0.378637	0.259991	0.560054	0.502602	0.2416	0.386309
	1.24096	0.992326	0.736706	0.785005	0.870972	1.09849	0.371627	0.585552	0.392388	0.378345	0.183702	0.49822	0.43041	0.172716	0.315106	0.216376	0.422845	0.33909
	1.19023	1.06395	0.801242	1.26277	1.11363	1.23243	0.390851	0.457804	0.443761	0.591648	0.330903	0.327989	0.308536	0.236658	0.275519	0.319362	0.487507	0.14211
	1.44887	1.00319	1.15522	1.73033	1.43425	0.968027	0.244245	0.387486	0.392097	0.108385	0.390349	0.286597	0.276599	0.376591	0.201527	0.0664617	0.261493	0.214993
	1.3847	1.29692	0.959789	1.56639	0.994977	1.30605	0.572971	0.303188	0.387298	0.271954	0.454925	0.545285	0.0979528	0.378397	0.170448	0.11535	0.161392	0.218987
	1.35862	0.855952	0.905862	1.01042	1.03023	1.86348	0.367667	0.305331	0.340524	0.663194	0.147378	0.194586	0.368439	0.339096	0.44888	0.390949	0.612558	0.438191
	1.26828	0.580707	1.17383	1.3919	1.24126	0.888637	0.308776	0.298543	0.527631	0.596972	0.294721	0.489553	0.294458	0.28025	0.312324	0.330337	0.685173	0.482794
	1.02787	1.02566	1.07986	1.33036	1.26578	1.21022	0.595567	0.50127	0.112013	0.393611	0.562733	0.301651	0.356561	0.184405	0.307724	0.574268	0.680916	0.318579
	0.77419	0.649522	1.53218	1.05424	1.25952	1.64398	0.187147	0.34466	0.277663	0.1812	0.551764	0.53131	0.490387	0.219501	0.407871	0.319751	0.463424	0.625401
	1.02731	0.712745	1.07284	1.09385	1.46818	0.85073	0.3781	0.382476	0.553049	0.262436	0.235241	0.503727	0.520004	0.178063	0.292944	0.223546	0.578696	0.522678
	1.0635	1.38898	1.20904	2.29457	0.88814	1.25603	0.435609	0.566264	0.168208	0.697605	0.499357	0.454845	0.164369	0.540697	0.22442	0.297932	0.189907	0.231402
	0.924841	1.27002	1.76392	1.7171	0.946603	0.819581	0.664331	0.403466	0.495729	0.165311	0.500076	0.259345	0.197128	0.231042	0.309238	0.461872	0.548262	0.261882
	1.33551	0.592767	0.81288	1.21577	1.22407	0.96424	0.33669	0.605645	0.501768	0.153239	0.614752	0.529059	0.420697	0.379197	0.597669	0.666251	0.27969	0.339078
	1.01797	0.819404	0.957207	1.07765	0.902611	1.29473	0.579456	0.326224	0.127896	0.519678	0.371775	0.394045	0.360474	0.288768	0.130404	0.142761	0.157244	0.707048
	1.28457	0.803173	1.13772	0.863436	1.17593	0.78072	0.380996	0.745264	0.0438831	0.285477	0.421966	0.227877	0.271543	0.485353	0.57064	0.292184	0.146675	0.450617
	0.714641	0.956235	0.812743	1.28963	1.20871	0.909656	0.413344	0.330657	0.447006	0.337039	0.144681	0.384807	0.216702	0.415841	0.396536	0.297481	0.130004	0.401038
	1.46686	1.15698	0.833516	1.84646	0.902366	0.936713	0.500876	0.331668	0.201539	0.323933	0.531227	0.463129	0.367759	0.368461	0.407425	0.216776	0.518376	0.393868
	1.34151	1.17091	1.37478	1.23729	0.722503	0.874365	0.479509	0.545999	0.41539	0.313398	0.372444	0.258294	0.398644	0.242462	0.351333	0.662583	0.195511	0.61101
	1.16214	1.06923	0.901532	1.29814	0.814685	1.25968	0.434015	0.461318	0.335525	0.235532	0.614923	0.308136	0.296092	0.207286	0.274479	0.255786	0.253043	0.249678
	1.15123	1.05108	1.30103	1.23997	1.02846	0.965742	0.302982	0.225489	0.331531	0.332428	0.280701	0.242131	0.52414	0.22742	0.33613	0.429604	0.250284	0.51264
	1.36351	1.11777	1.41785	0.683636	0.356269	0.8895	0.560156	0.309781	0.488067	0.314032	0.452337	0.415247	0.463335	0.193655	0.382744	0.340375	0.207732	0.487982
	1.42123	1.08777	0.616609	0.87753	1.31459	0.902389	0.841971	0.53268	0.426747	0.29547	0.380739	0.295132	0.251221	0.195757	0.372899	0.639319	0.639913	0.395142
	0.671769	0.869846	1.39539	0.407957	1.72555	0.927041	0.481651	0.45208	0.172864	0.449772	0.376111	0.313523	0.30725	0.064462	0.435643	0.595801	0.658423	0.202636
	1.03048	0.544782	0.865915	0.951071	1.68414	0.993388	0.535584	0.29107	0.272605	0.379541	0.304348	0.252912	0.351733	0.36829	0.355898	0.320242	0.499208	0.159364
	0.980294	0.438928	1.20805	0.950854	0.833962	1.24103	0.169562	0.319408	0.063885	0.584198	0.325013	0.56511	0.0833842	0.261499	0.379768	0.0791392	0.49586	0.207669
	1.33298	1.409	1.55125	1.85578	1.02524	1.54312	0.451394	0.441659	0.548741	0.445635	0.402821	0.542297	0.179623	0.397587	0.499928	0.54196	0.28634	0.576456
	0.715847	0.766003	1.31955	0.827763	1.22409	0.934525	0.414573	0.342626	0.345551	0.0419063	0.351105	0.32515	0.184685	0.582158	0.134729	0.365205	0.44595	0.324344
	1.07724	1.10435	0.98691	1.07263	1.12716	1.16119	0.369467	0.18741	0.17083	0.391451	0.293112	0.425582	0.353459	0.216599	0.274611	0.40057	0.339747	0.404129
	1.27224	1.53579	0.995742	1.14689	1.03801	1.21638	0.499219	0.82025	0.259208	0.486993	0.419149	0.265687	0.227402	0.513685	0.16278	0.438711	0.302131	0.197717
	1.4347	0.909439	0.994954	1.48044	1.08218	0.615037	0.753782	0.666382	0.577553	0.322596	0.24953	0.469871	0.161786	0.123439	0.378574	0.480503	0.275106	0.18164
	1.05569	1.94169	1.09533	1.06244	0.993914	1.04288	0.263778	0.386241	0.155462	0.56307	0.361897	0.394085	0.272177	0.353064	0.293618	0.484342	0.435283	0.264584
	0.887917	0.948717	1.18703	1.49585	0.931206	0.933874	0.265807	0.688726	0.139316	0.533059	0.382042	0.48789	0.594333	0.351328	0.100369	0.156982	0.394542	0.442939
	1.6783	1.26707	1.00309	1.33437	1.47822	0.563207	0.59674	0.49494	0.324613	0.672844	0.402049	0.507652	0.214571	0.249164	0.342655	0.194432	0.17195	0.302348
	1.02963	1.30733	1.45317	1.25782	0.721429	0.759381	0.546919	0.574925	0.351236	0.456416	0.257094	0.229494	0.403798	0.370307	0.130084	0.523318	0.284552	0.429581
	1.05463	1.28413	0.647511	1.33795	0.793306	1.52061	0.469248	0.109825	0.584757	0.61438	0.293676	0.471859	0.268652	0.5567	0.217553	0.489278	0.518816	0.497128
	1.03644	0.700781	1.64954	1.24666	0.861996	1.14321	0.257662	0.450366	0.51681	0.38956	0.322287	0.224392	0.0938564	0.20259	0.337347	0.426542	0.410905	0.0977986
	0.638153	1.92851	1.26955	1.66178	1.32076	1.1065	0.43402	0.401169	0.335051	0.333942	0.487405	0.262019	0.150006	0.221175	0.344917	0.481588	0.290539	0.638168
	0.892676	1.34368	1.15608	1.51091	1.11795	1.12633	0.510166	0.185683	0.408101	0.542891	0.113927	0.650065	0.277313	0.337964	0.277347	0.446492	0.257894	0.483822
	0.90416	1.40555	0.735529	0.608364	1.59485	0.628269	0.316683	0.264738	0.0229214	0.483	0.265104	0.411887	0.30797	0.313769	0.244862	0.502716	0.632514	0.205635
	1.02287	0.871532	1.05579	0.768842	1.30814	1.41157	0.609176	0.31072	0.0349648	0.14203	0.638751	0.124765	0.454805	0.0437688	0.529082	0.557614	0.443047	0.209743
	1.19014	1.77873	1.19174	0.95555	0.368256	0.809515	0.301428	0.46025	0.338501	0.203818	0.510274	0.491387	0.162152	0.202533	0.381901	0.375729	0.185211	0.417829
	0.933371	1.40201	1.42296	1.14881	0.769665	1.80567	0.470065	0.487433	0.289642	0.326172	0.469996	0.324316	0.296241	0.333342	0.21777	0.493855	0.205361	0.223118
	1.12654	0.949471	1.01484	0.884141	0.861425	1.63004	0.774881	0.41996	0.297795	0.31378	0.641358	0.402661	0.475293	0.510937	0.34642	0.393771	0.420594	0.234721
	1.04436			0.753428	1.33374	1.37352	0.35547	0.173019	0.357538	0.398084	0.518153	0.957155	0.148183	0.357812	0.0888174	0.531362	0.244125	0.549838
				1.01901			0.458816	0.651099	0.366719	0.361983	0.251821	0.463358	0.296121	0.105643	0.262567	0.431627	0.168734	0.517959
Mean plaque size for each replicate:	1.12109	1.08394	1.09894	1.18998	1.09926	1.06478	0.45629	0.407656	0.332384	0.392902	0.393701	0.393402	0.302857	0.291656	0.326405	0.374733	0.355828	0.353246
Mean of all 3 replicates:		1.10132			1.11801			0.398776			0.393335			0.306973			0.361269
Reduction compared to BCC0smOLLAS:					-0.0151467			0.637912			0.642853			0.72127			0.671968

## Sheet: Figure S4 - Plaque Area
Plaque area measured in square millimeters
Strain:	RHΔku80
ATc:	-	-	-	+	+	+
Replicate:	1	2	3	1	2	3
	1.44298	1.43012	1.31006	0.551569	0.594658	0.517907
	1.43358	1.14227	0.856523	0.568658	0.943895	0.821095
	0.200442	0.825803	0.973506	0.587825	0.403215	1.07414
	1.20525	0.314055	1.35348	0.914912	2.07325	1.49674
	1.14251	0.870457	1.30159	1.13018	0.92375	0.303537
	0.65199	1.1584	1.74865	0.906325	1.17703	0.538406
	1.07838	1.23116	1.06229	0.875171	0.750183	0.944403
	0.651048	0.93104	1.26963	0.857106	0.383681	0.75324
	1.21299	1.7357	1.07144	1.08219	0.712882	0.442876
	1.16417	0.87092	0.537555	1.43489	1.07975	0.355195
	0.863522	1.00407	1.66109	0.957692	0.907982	1.09589
	1.2315	1.32884	0.737403	1.5066	0.484736	0.929475
	0.817428	1.15328	1.16394	1.02577	1.15268	0.665588
	0.686121	1.42098	1.33904	0.852707	0.590979	0.260659
	1.25781	0.59591	0.891756	1.02043	1.05246	0.781343
	1.54524	1.52086	0.744407	0.880187	1.3037	1.16459
	1.64724	1.52838	1.29433	0.958172	1.19888	0.790713
	0.961417	1.2111	0.791461	0.960417	1.20955	0.676277
	1.11437	1.57854	0.13638	0.784851	0.549678	0.985167
	1.06268	0.877285	0.789941	0.413727	0.727645	1.16749
	1.26901	0.927207	1.48351	0.778886	0.672415	1.20249
	1.23784	0.818376	0.58846	0.782914	1.44418	0.449423
	1.19993	1.23481	0.702409	0.954156	0.771459	0.382087
	1.77176	1.4307	0.720794	0.732335	0.507378	0.459901
	1.11699	0.828014	1.75076	0.755268	1.35016	1.05482
	1.1715	1.22964	1.47776	1.00164	0.679214	1.35161
	1.09915	1.27394	1.24254	1.06557	0.917923	1.03606
	1.38742	1.54203	0.970998	1.0468	0.816925	0.993143
	1.21532	1.24008	1.1444	1.23489	1.02503	1.38988
	1.20145	0.368736	1.14278	0.697302	0.802162	0.92251
	1.34874	0.889214	1.21378	0.997508	1.50866	0.469397
	1.37285	0.896173	0.700941	1.43793	1.92245	0.323276
	1.29338	1.608	0.84857	0.980374	1.31613	1.49628
	1.21424	0.747652	1.44446	0.301286	1.12456	0.403638
	1.01406	1.39672	1.32037	1.07842	0.945369	0.847382
	1.50489	0.706751	1.20617	1.50679	1.40374	0.847319
	1.17302	1.47703	1.4337	1.09597	1.17451	0.424057
	1.54951	0.573857	0.887951	1.12673	1.82772	0.844057
	1.43456	1.15953	1.42928	0.512583	1.18375	1.13413
		2.07247	2.38329	0.670284	0.94794	0.452617
				1.6472	1.15617	1.45563
					0.41551	1.34536
Mean plaque size for each replicate:	1.17811	1.12875	1.12818	0.943274	1.00319	0.834519
Mean of all 3 replicates:	1.14502			0.926994
Reduction (comparing +ATc to -ATc)				0.190409
